# Supplementary material for: Transcriptome profiling of flax plants exposed to a low-frequency alternating electromagnetic field
Source: Front Genet. 2023 Jun 7;14:1205469. doi: 10.3389/fgene.2023.1205469 (PMC10282948; doi:10.3389/fgene.2023.1205469)
Supplement: Supplementary file 1 [file DataSheet1.zip]

Archive with 6 entries (6 files):
- Supplementary Fig S1.jpg
- Supplementary Fig S2.pdf
- SupplementaryTableS1.xlsx
- SupplementaryTableS2.xlsx
- SupplementaryTableS3.xlsx
- SupplementaryTableS4.xlsx
