# Supplementary material for: Transcriptome profiling of flax plants exposed to a low-frequency alternating electromagnetic field
Source: Front Genet. 2023 Jun 7;14:1205469. doi: 10.3389/fgene.2023.1205469 (PMC10282948; doi:10.3389/fgene.2023.1205469)
Supplement: Supplementary file 1 [file DataSheet1.zip › SupplementaryTableS1.xlsx]

## Sheet: Arkusz1
gene name	Fwd primer	Rev primer
actin	CCGGTGTTATGGTTGGAAT	TGTAGAAAGTGTGATGCCAAA
NADPHoxD	TACTGTCTCTACAAATGGCGA	GTACGGATGTGGACACTGA
murein transglycosylase	TCTCAACGGTGTCGAGTCTAA	CACCCTGGTTGCAGATAAT
chitinase	CCATACAGCTAACGTGGAACTATAA	TTGTCCACTACAGTGCG
beta-glucanase	CTAGGCAGCGTGAAAGC	CGTCGAAGAGGTTGGTG
phenylalanine ammonia lyase	GTTCTGTTTGAAGCCAATGT	TGTAAGCACTCCCGTCG
cinnamate-4-hydroxylase	CTTTCATCAACAAAGTAGTCCTTG	TGGTGAACACTGGAGGAAAATG
chalcone synthase	AAATGGGGAGAATGGAAGGA	CGCACGATTCAAATAGTGAGA
