# Supplementary material for: Transcriptome profiling of flax plants exposed to a low-frequency alternating electromagnetic field
Source: Front Genet. 2023 Jun 7;14:1205469. doi: 10.3389/fgene.2023.1205469 (PMC10282948; doi:10.3389/fgene.2023.1205469)
Supplement: Supplementary file 1 [file DataSheet1.zip › SupplementaryTableS3.xlsx]

## Sheet: DESeq_df_go
Gen_num	GO	Term	Ontology	Regulation
47	GO:0055114	oxidation-reduction process	BP	DOWN
1	GO:0009607	response to biotic stimulus	BP	DOWN
4	GO:0006979	response to oxidative stress	BP	DOWN
0	GO:0006032	chitin catabolic process	BP	DOWN
0	GO:0016998	cell wall macromolecule catabolic process	BP	DOWN
31	GO:0008152	metabolic process	BP	DOWN
1	GO:0006952	defense response	BP	DOWN
39	GO:0005975	carbohydrate metabolic process	BP	DOWN
0	GO:0009664	plant-type cell wall organization	BP	DOWN
0	GO:0019684	photosynthesis, light reaction	BP	DOWN
7	GO:0006298	mismatch repair	BP	DOWN
12	GO:0009733	response to auxin	BP	DOWN
121	GO:0055114	oxidation-reduction process	BP	UP
18	GO:0009607	response to biotic stimulus	BP	UP
30	GO:0006979	response to oxidative stress	BP	UP
15	GO:0006032	chitin catabolic process	BP	UP
15	GO:0016998	cell wall macromolecule catabolic process	BP	UP
47	GO:0008152	metabolic process	BP	UP
18	GO:0006952	defense response	BP	UP
23	GO:0005975	carbohydrate metabolic process	BP	UP
9	GO:0009664	plant-type cell wall organization	BP	UP
3	GO:0019684	photosynthesis, light reaction	BP	UP
0	GO:0006298	mismatch repair	BP	UP
4	GO:0009733	response to auxin	BP	UP
14	GO:0020037	heme binding	MF	DOWN
3	GO:0004601	peroxidase activity	MF	DOWN
0	GO:0004866	endopeptidase inhibitor activity	MF	DOWN
0	GO:0004568	chitinase activity	MF	DOWN
11	GO:0016705	oxidoreductase activity, acting on paired donors, with incorporation or reduction of molecular oxygen	MF	DOWN
11	GO:0005506	iron ion binding	MF	DOWN
0	GO:0005199	structural constituent of cell wall	MF	DOWN
0	GO:0010333	terpene synthase activity	MF	DOWN
10	GO:0016758	transferase activity, transferring hexosyl groups	MF	DOWN
1	GO:0008661	1-deoxy-D-xylulose-5-phosphate synthase activity	MF	DOWN
7	GO:0030983	mismatched DNA binding	MF	DOWN
0	GO:0016829	lyase activity	MF	DOWN
24	GO:0016491	oxidoreductase activity	MF	DOWN
3	GO:0004451	isocitrate lyase activity	MF	DOWN
12	GO:0043531	ADP binding	MF	DOWN
74	GO:0020037	heme binding	MF	UP
32	GO:0004601	peroxidase activity	MF	UP
12	GO:0004866	endopeptidase inhibitor activity	MF	UP
15	GO:0004568	chitinase activity	MF	UP
43	GO:0016705	oxidoreductase activity, acting on paired donors, with incorporation or reduction of molecular oxygen	MF	UP
43	GO:0005506	iron ion binding	MF	UP
6	GO:0005199	structural constituent of cell wall	MF	UP
11	GO:0010333	terpene synthase activity	MF	UP
18	GO:0016758	transferase activity, transferring hexosyl groups	MF	UP
4	GO:0008661	1-deoxy-D-xylulose-5-phosphate synthase activity	MF	UP
0	GO:0030983	mismatched DNA binding	MF	UP
12	GO:0016829	lyase activity	MF	UP
51	GO:0016491	oxidoreductase activity	MF	UP
0	GO:0004451	isocitrate lyase activity	MF	UP
7	GO:0043531	ADP binding	MF	UP
4	GO:0048046	apoplast	CC	DOWN
15	GO:0048046	apoplast	CC	UP
