# Supplementary material for: Transcriptome profiling of flax plants exposed to a low-frequency alternating electromagnetic field
Source: Front Genet. 2023 Jun 7;14:1205469. doi: 10.3389/fgene.2023.1205469 (PMC10282948; doi:10.3389/fgene.2023.1205469)
Supplement: Supplementary file 1 [file DataSheet1.zip › SupplementaryTableS4.xlsx]

## Sheet: known UP-regulated
Motif Name	Consensus	P-value	Log P-value	q-value (Benjamini)	# of Target Sequences with Motif(of 1211)	% of Target Sequences with Motif	# of Background Sequences with Motif(of 47016)	% of Background Sequences with Motif
TATA-box/SacCer-Promoters/Homer	BBHWTATATA	1e-21	-4.971e+01	0.0000	485.0	40.05%	12783.6	27.19%
GAGA-repeat/SacCer-Promoters/Homer	CTYTCTYTCTCTCTC	1e-16	-3.709e+01	0.0000	1025.0	84.64%	35185.9	74.83%
E2F7(E2F)/Hela-E2F7-ChIP-Seq(GSE32673)/Homer	VDTTTCCCGCCA	1e-14	-3.330e+01	0.0000	68.0	5.62%	872.6	1.86%
E2F6(E2F)/Hela-E2F6-ChIP-Seq(GSE31477)/Homer	GGCGGGAARN	1e-14	-3.284e+01	0.0000	146.0	12.06%	2852.9	6.07%
ABI5(bZIP)/col-ABI5-DAP-Seq(GSE60143)/Homer	GCCACGTG	1e-13	-3.010e+01	0.0000	156.0	12.88%	3241.1	6.89%
GBF5(bZIP)/colamp-GBF5-DAP-Seq(GSE60143)/Homer	WKNWSACGTGGCAWN	1e-12	-2.948e+01	0.0000	150.0	12.39%	3094.9	6.58%
E2F4(E2F)/K562-E2F4-ChIP-Seq(GSE31477)/Homer	GGCGGGAAAH	1e-12	-2.846e+01	0.0000	201.0	16.60%	4659.0	9.91%
E2F1(E2F)/Hela-E2F1-ChIP-Seq(GSE22478)/Homer	CWGGCGGGAA	1e-12	-2.827e+01	0.0000	87.0	7.18%	1431.5	3.04%
Unknown4/Arabidopsis-Promoters/Homer	CKTCKTCTTY	1e-12	-2.805e+01	0.0000	564.0	46.57%	17194.7	36.57%
ABF2(bZIP)/col-ABF2-DAP-Seq(GSE60143)/Homer	KGMCACGTGDCMHHH	1e-11	-2.763e+01	0.0000	112.0	9.25%	2103.3	4.47%
GAGA-repeat/Arabidopsis-Promoters/Homer	CTCTCTCTCY	1e-11	-2.735e+01	0.0000	286.0	23.62%	7441.1	15.83%
bZIP28(bZIP)/col-bZIP28-DAP-Seq(GSE60143)/Homer	TGCCACGTSABH	1e-11	-2.567e+01	0.0000	130.0	10.73%	2677.5	5.69%
bHLH34(bHLH)/colamp-bHLH34-DAP-Seq(GSE60143)/Homer	HGWGRHWGACACGTG	1e-10	-2.531e+01	0.0000	98.0	8.09%	1805.3	3.84%
SeqBias: GA-repeat	GAGAGAGAGA	1e-10	-2.519e+01	0.0000	1132.0	93.48%	41188.9	87.60%
bZIP3(bZIP)/col-bZIP3-DAP-Seq(GSE60143)/Homer	DWKNHSACGTGGCAD	1e-10	-2.508e+01	0.0000	200.0	16.52%	4808.5	10.23%
c-Myc(bHLH)/LNCAP-cMyc-ChIP-Seq(Unpublished)/Homer	VCCACGTG	1e-10	-2.431e+01	0.0000	123.0	10.16%	2533.1	5.39%
GBF6(bZIP)/colamp-GBF6-DAP-Seq(GSE60143)/Homer	WWTGMCACGTCABCW	1e-10	-2.399e+01	0.0000	119.0	9.83%	2432.2	5.17%
E2F3(E2F)/MEF-E2F3-ChIP-Seq(GSE71376)/Homer	BTKGGCGGGAAA	1e-10	-2.365e+01	0.0000	161.0	13.29%	3682.1	7.83%
E2F(E2F)/Hela-CellCycle-Expression/Homer	TTSGCGCGAAAA	1e-09	-2.282e+01	0.0000	50.0	4.13%	681.6	1.45%
E-box/Arabidopsis-Promoters/Homer	GCCACGTG	1e-09	-2.237e+01	0.0000	141.0	11.64%	3144.6	6.69%
Max(bHLH)/K562-Max-ChIP-Seq(GSE31477)/Homer	RCCACGTGGYYN	1e-09	-2.234e+01	0.0000	154.0	12.72%	3536.4	7.52%
bZIP48(bZIP)/colamp-bZIP48-DAP-Seq(GSE60143)/Homer	DDWWKVTSACGTGGC	1e-09	-2.190e+01	0.0000	154.0	12.72%	3559.4	7.57%
bZIP53(bZIP)/colamp-bZIP53-DAP-Seq(GSE60143)/Homer	NDNHSACGTGKMNNN	1e-09	-2.150e+01	0.0000	148.0	12.22%	3397.9	7.23%
TF3A(C2H2)/col-TF3A-DAP-Seq(GSE60143)/Homer	NNDDGAGGAGGWNNN	1e-09	-2.150e+01	0.0000	443.0	36.58%	13359.8	28.41%
bZIP16(bZIP)/colamp-bZIP16-DAP-Seq(GSE60143)/Homer	TGCCACGTGD	1e-09	-2.123e+01	0.0000	129.0	10.65%	2842.3	6.04%
bZIP68(bZIP)/col-bZIP68-DAP-Seq(GSE60143)/Homer	WGCCACGTGK	1e-09	-2.119e+01	0.0000	144.0	11.89%	3292.9	7.00%
DEL2(E2FDP)/col-DEL2-DAP-Seq(GSE60143)/Homer	WTTTCSCGCC	1e-08	-2.041e+01	0.0000	161.0	13.29%	3854.8	8.20%
ABF1(bZIP)/Arabidopsis-ABF1-ChIP-Seq(GSE80564)/Homer	CACGTGGC	1e-08	-2.030e+01	0.0000	188.0	15.52%	4710.3	10.02%
c-Myc(bHLH)/mES-cMyc-ChIP-Seq(GSE11431)/Homer	VVCCACGTGG	1e-08	-2.026e+01	0.0000	108.0	8.92%	2273.2	4.83%
REF6(Zf)/Arabidopsis-REF6-ChIP-Seq(GSE106942)/Homer	TVCTCTGTTT	1e-08	-1.992e+01	0.0000	209.0	17.26%	5411.7	11.51%
At2g45680(TCP)/colamp-At2g45680-DAP-Seq(GSE60143)/Homer	GTGGGNCCCACNDND	1e-08	-1.981e+01	0.0000	27.0	2.23%	260.5	0.55%
PIF7(bHLH)/col-PIF7-DAP-Seq(GSE60143)/Homer	CCACGTGGNH	1e-08	-1.978e+01	0.0000	61.0	5.04%	1015.4	2.16%
n-Myc(bHLH)/mES-nMyc-ChIP-Seq(GSE11431)/Homer	VRCCACGTGG	1e-08	-1.948e+01	0.0000	145.0	11.97%	3412.5	7.26%
At4g36780(BZR)/col-At4g36780-DAP-Seq(GSE60143)/Homer	NNNNNNCACGTGNNN	1e-08	-1.918e+01	0.0000	92.0	7.60%	1863.3	3.96%
GBF3(bZIP)/Arabidopsis-GBF3-ChIP-Seq(GSE80564)/Homer	TGCCACGTSAYC	1e-08	-1.891e+01	0.0000	152.0	12.55%	3660.4	7.78%
Pho4(bHLH)/Yeast-Pho4-ChIP-Seq(GSE29506)/Homer	AAGCACGTGBGD	1e-08	-1.858e+01	0.0000	60.0	4.95%	1024.7	2.18%
AREB3(bZIP)/col-AREB3-DAP-Seq(GSE60143)/Homer	NKGMCACGTGDCMNN	1e-07	-1.818e+01	0.0000	133.0	10.98%	3115.1	6.62%
At1g78700(BZR)/col-At1g78700-DAP-Seq(GSE60143)/Homer	NNNNCACGTGNNNNN	1e-07	-1.818e+01	0.0000	90.0	7.43%	1847.9	3.93%
SPCH(bHLH)/Seedling-SPCH-ChIP-Seq(GSE57497)/Homer	WNBCACGTGA	1e-07	-1.784e+01	0.0000	307.0	25.35%	8877.8	18.88%
SUT1?/SacCer-Promoters/Homer	CCCCGCGC	1e-07	-1.772e+01	0.0000	792.0	65.40%	27103.8	57.64%
HY5(bZIP)/colamp-HY5-DAP-Seq(GSE60143)/Homer	RRTSACGTSD	1e-07	-1.750e+01	0.0000	318.0	26.26%	9291.4	19.76%
AT1G28160(AP2EREBP)/colamp-AT1G28160-DAP-Seq(GSE60143)/Homer	GGCGGCGG	1e-07	-1.736e+01	0.0000	369.0	30.47%	11105.4	23.62%
CAMTA5(CAMTA)/col-CAMTA5-DAP-Seq(GSE60143)/Homer	ACGCGTTTTANACRC	1e-07	-1.731e+01	0.0000	132.0	10.90%	3132.1	6.66%
CRF10(AP2EREBP)/col100-CRF10-DAP-Seq(GSE60143)/Homer	DCCGCCGYHA	1e-07	-1.699e+01	0.0000	341.0	28.16%	10147.6	21.58%
HEB(bHLH)/mES-Heb-ChIP-Seq(GSE53233)/Homer	VCAGCTGBNN	1e-06	-1.598e+01	0.0000	251.0	20.73%	7112.5	15.13%
CLOCK(bHLH)/Liver-Clock-ChIP-Seq(GSE39860)/Homer	GHCACGTG	1e-06	-1.593e+01	0.0000	130.0	10.73%	3149.4	6.70%
Trl(Zf)/S2-GAGAfactor-ChIP-Seq(GSE40646)/Homer	RGAGAGAG	1e-06	-1.564e+01	0.0000	613.0	50.62%	20345.8	43.27%
CAMTA1(CAMTA)/col-CAMTA1-DAP-Seq(GSE60143)/Homer	WWAACGCGTT	1e-06	-1.485e+01	0.0000	159.0	13.13%	4138.4	8.80%
SeqBias: TA-repeat	TATATATATA	1e-06	-1.475e+01	0.0000	1002.0	82.74%	36162.0	76.91%
SeqBias: CG-repeat	CGCGCGCGCG	1e-06	-1.403e+01	0.0000	176.0	14.53%	4753.7	10.11%
AT3G58630(Trihelix)/col-AT3G58630-DAP-Seq(GSE60143)/Homer	TCTCCGGCGA	1e-05	-1.374e+01	0.0000	125.0	10.32%	3126.2	6.65%
IBL1(bHLH)/Seedling-IBL1-ChIP-Seq(GSE51120)/Homer	CACGTGCC	1e-05	-1.373e+01	0.0000	291.0	24.03%	8711.6	18.53%
Pho2(bHLH)/Yeast-Pho2-ChIP-Seq(GSE29506)/Homer	CCCACGTGCT	1e-05	-1.343e+01	0.0000	86.0	7.10%	1946.7	4.14%
ESE3(AP2EREBP)/col-ESE3-DAP-Seq(GSE60143)/Homer	GACGGTGG	1e-05	-1.327e+01	0.0000	328.0	27.09%	10071.8	21.42%
bHLH74(bHLH)/col-bHLH74-DAP-Seq(GSE60143)/Homer	DRATCACGTGAB	1e-05	-1.318e+01	0.0000	56.0	4.62%	1096.6	2.33%
Initiator/Drosophila-Promoters/Homer	NTCAGTYG	1e-05	-1.252e+01	0.0001	624.0	51.53%	21186.7	45.06%
MNT(bHLH)/HepG2-MNT-ChIP-Seq(Encode)/Homer	DGCACACGTG	1e-05	-1.219e+01	0.0001	214.0	17.67%	6190.9	13.17%
Ptf1a(bHLH)/Panc1-Ptf1a-ChIP-Seq(GSE47459)/Homer	ACAGCTGTTN	1e-05	-1.206e+01	0.0001	365.0	30.14%	11546.8	24.56%
USF1(bHLH)/GM12878-Usf1-ChIP-Seq(GSE32465)/Homer	SGTCACGTGR	1e-05	-1.205e+01	0.0001	105.0	8.67%	2604.4	5.54%
bHLHE40(bHLH)/HepG2-BHLHE40-ChIP-Seq(GSE31477)/Homer	KCACGTGMCN	1e-05	-1.178e+01	0.0001	70.0	5.78%	1554.1	3.31%
ZNF692(Zf)/HEK293-ZNF692.GFP-ChIP-Seq(GSE58341)/Homer	GTGGGCCCCA	1e-05	-1.176e+01	0.0001	24.0	1.98%	327.3	0.70%
DEL1(E2FDP)/colamp-DEL1-DAP-Seq(GSE60143)/Homer	TTCCCGCCAA	0.0001	-1.101e+01	0.0003	11.0	0.91%	84.6	0.18%
MYB3(MYB)/Arabidopsis-MYB3-ChIP-Seq(GSE80564)/Homer	GKTAGGTRGG	0.0001	-1.052e+01	0.0004	530.0	43.77%	17889.4	38.05%
At4g18890(BZR)/col-At4g18890-DAP-Seq(GSE60143)/Homer	NDBRCACGTGYR	0.0001	-1.042e+01	0.0005	46.0	3.80%	926.2	1.97%
NPAS2(bHLH)/Liver-NPAS2-ChIP-Seq(GSE39860)/Homer	KCCACGTGAC	0.0001	-1.037e+01	0.0005	205.0	16.93%	6060.7	12.89%
PUCHI(AP2EREBP)/colamp-PUCHI-DAP-Seq(GSE60143)/Homer	GCGCCGTY	0.0001	-1.030e+01	0.0005	192.0	15.85%	5619.9	11.95%
At5g08520(MYBrelated)/colamp-At5g08520-DAP-Seq(GSE60143)/Homer	ADBSTTATCY	0.0001	-1.022e+01	0.0005	453.0	37.41%	15038.1	31.98%
OCT:OCT(POU,Homeobox)/NPC-OCT6-ChIP-Seq(GSE43916)/Homer	YATGCATATRCATRT	0.0001	-1.010e+01	0.0006	79.0	6.52%	1915.8	4.07%
AT5G05550(Trihelix)/col-AT5G05550-DAP-Seq(GSE60143)/Homer	HDNHDTCKCCGGMGA	0.0001	-1.009e+01	0.0006	520.0	42.94%	17577.1	37.38%
TCP7(TCP)/col-TCP7-DAP-Seq(GSE60143)/Homer	GTGGGSCCCACHHNN	0.0001	-9.866e+00	0.0007	70.0	5.78%	1653.4	3.52%
At1g69690(TCP)/colamp-At1g69690-DAP-Seq(GSE60143)/Homer	NHGTGGGGCCCACHW	0.0001	-9.750e+00	0.0008	43.0	3.55%	869.6	1.85%
PBX2(Homeobox)/K562-PBX2-ChIP-Seq(Encode)/Homer	RTGATTKATRGN	0.0001	-9.728e+00	0.0008	492.0	40.63%	16576.7	35.25%
SeqBias: CG bias	SSSSSSSSSS	0.0001	-9.695e+00	0.0008	989.0	81.67%	36252.0	77.10%
PIF5ox(bHLH)/Arabidopsis-PIF5ox-ChIP-Seq(GSE35062)/Homer	BCACGTGVDN	0.0001	-9.605e+00	0.0009	213.0	17.59%	6419.8	13.65%
MYB51(MYB)/col-MYB51-DAP-Seq(GSE60143)/Homer	GGTAGGTG	0.0001	-9.551e+00	0.0009	313.0	25.85%	9984.2	21.23%
LEP(AP2EREBP)/col-LEP-DAP-Seq(GSE60143)/Homer	CDCCGCCGTC	0.0001	-9.383e+00	0.0011	114.0	9.41%	3080.0	6.55%
MYB98(MYB)/col-MYB98-DAP-Seq(GSE60143)/Homer	NWDCCGTTAC	0.0001	-9.365e+00	0.0011	142.0	11.73%	4009.3	8.53%
TSO1(CPP)/col-TSO1-DAP-Seq(GSE60143)/Homer	RAATTTRAAW	0.0001	-9.316e+00	0.0011	171.0	14.12%	4997.9	10.63%
ERF104(AP2EREBP)/col-ERF104-DAP-Seq(GSE60143)/Homer	GGCGGCGG	0.0001	-9.301e+00	0.0011	219.0	18.08%	6663.2	14.17%
AT3G57600(AP2EREBP)/col-AT3G57600-DAP-Seq(GSE60143)/Homer	GGCGGTGG	0.0001	-9.294e+00	0.0011	184.0	15.19%	5446.4	11.58%
PU.1-IRF(ETS:IRF)/Bcell-PU.1-ChIP-Seq(GSE21512)/Homer	MGGAAGTGAAAC	0.0001	-9.244e+00	0.0012	408.0	33.69%	13510.8	28.73%
Maz(Zf)/HepG2-Maz-ChIP-Seq(GSE31477)/Homer	GGGGGGGG	0.001	-9.201e+00	0.0012	129.0	10.65%	3589.4	7.63%
AtIDD11(C2H2)/colamp-AtIDD11-DAP-Seq(GSE60143)/Homer	TTTGTCGTTT	0.001	-9.192e+00	0.0012	188.0	15.52%	5595.3	11.90%
KLF14(Zf)/HEK293-KLF14.GFP-ChIP-Seq(GSE58341)/Homer	RGKGGGCGKGGC	0.001	-9.180e+00	0.0012	175.0	14.45%	5148.7	10.95%
FHY3(FAR1)/Arabidopsis-FHY3-ChIP-Seq(GSE30711)/Homer	HHCACGCGCBTN	0.001	-9.132e+00	0.0013	67.0	5.53%	1603.8	3.41%
RLR1?/SacCer-Promoters/Homer	WTTTTCYYTTTT	0.001	-9.121e+00	0.0013	325.0	26.84%	10478.7	22.29%
MYB92(MYB)/colamp-MYB92-DAP-Seq(GSE60143)/Homer	GGTAGGTR	0.001	-9.118e+00	0.0013	329.0	27.17%	10624.5	22.60%
GT3a(Trihelix)/col-GT3a-DAP-Seq(GSE60143)/Homer	WNACACGTGTYWWAW	0.001	-8.998e+00	0.0014	79.0	6.52%	1984.0	4.22%
ERF10(AP2EREBP)/col-ERF10-DAP-Seq(GSE60143)/Homer	RTGGCGGCGG	0.001	-8.847e+00	0.0016	198.0	16.35%	5980.5	12.72%
HuR(?)/HEK293-HuR-CLIP-Seq(GSE87887)/Homer	BTTTGGTTTG	0.001	-8.835e+00	0.0016	1117.0	92.24%	41889.1	89.09%
BIM2(bHLH)/col-BIM2-DAP-Seq(GSE60143)/Homer	NNNNCACGTGNN	0.001	-8.694e+00	0.0018	204.0	16.85%	6207.2	13.20%
NFAT(RHD)/Jurkat-NFATC1-ChIP-Seq(Jolma_et_al.)/Homer	ATTTTCCATT	0.001	-8.673e+00	0.0018	357.0	29.48%	11713.7	24.91%
CRF4(AP2EREBP)/colamp-CRF4-DAP-Seq(GSE60143)/Homer	CGCCGCCA	0.001	-8.521e+00	0.0021	171.0	14.12%	5079.4	10.80%
AGL6(MADS)/col-AGL6-DAP-Seq(GSE60143)/Homer	TTWCCWWAWWDGGWA	0.001	-8.504e+00	0.0021	74.0	6.11%	1858.3	3.95%
bZIP18(bZIP)/colamp-bZIP18-DAP-Seq(GSE60143)/Homer	KGMCAGCTND	0.001	-8.481e+00	0.0022	836.0	69.03%	30176.2	64.18%
ERF7(AP2EREBP)/col-ERF7-DAP-Seq(GSE60143)/Homer	ATGRCGGCGG	0.001	-8.469e+00	0.0022	345.0	28.49%	11303.6	24.04%
E2FA(E2FDP)/colamp-E2FA-DAP-Seq(GSE60143)/Homer	WWTGGCGCCAWWWNN	0.001	-8.343e+00	0.0024	165.0	13.63%	4891.6	10.40%
At3g60580(C2H2)/col-At3g60580-DAP-Seq(GSE60143)/Homer	WTTYTACT	0.001	-8.225e+00	0.0027	1078.0	89.02%	40247.8	85.60%
ERF4(AP2EREBP)/colamp-ERF4-DAP-Seq(GSE60143)/Homer	WDWTGGCGGCGG	0.001	-8.180e+00	0.0028	311.0	25.68%	10104.0	21.49%
PIF4(bHLH)/Seedling-PIF4-ChIP-Seq(GSE35315)/Homer	NNBCACGTGN	0.001	-8.172e+00	0.0028	239.0	19.74%	7508.2	15.97%
E2A(bHLH)/proBcell-E2A-ChIP-Seq(GSE21978)/Homer	DNRCAGCTGY	0.001	-8.111e+00	0.0030	159.0	13.13%	4709.8	10.02%
NAP(NAC)/col-NAP-DAP-Seq(GSE60143)/Homer	ARGTTACGTRTN	0.001	-7.956e+00	0.0034	403.0	33.28%	13528.9	28.77%
AT4G26030(C2H2)/col-AT4G26030-DAP-Seq(GSE60143)/Homer	BYYACCWACY	0.001	-7.936e+00	0.0035	406.0	33.53%	13643.9	29.02%
bZIP52(bZIP)/colamp-bZIP52-DAP-Seq(GSE60143)/Homer	NDNHCAGCTGTCANN	0.001	-7.896e+00	0.0036	302.0	24.94%	9817.5	20.88%
RAV1(RAV)/colamp-RAV1-DAP-Seq(GSE60143)/Homer	TWWTTTCTGTTG	0.001	-7.870e+00	0.0036	392.0	32.37%	13133.2	27.93%
TCP1(TCP)/col-TCP1-DAP-Seq(GSE60143)/Homer	GGGGGCCCMMCN	0.001	-7.837e+00	0.0037	39.0	3.22%	836.6	1.78%
ERF3(AP2EREBP)/colamp-ERF3-DAP-Seq(GSE60143)/Homer	ATGGCGGCGG	0.001	-7.754e+00	0.0040	199.0	16.43%	6143.7	13.07%
At5g66730(C2H2)/colamp-At5g66730-DAP-Seq(GSE60143)/Homer	TTTGTCKTTTTK	0.001	-7.639e+00	0.0044	146.0	12.06%	4312.3	9.17%
MYB17(MYB)/colamp-MYB17-DAP-Seq(GSE60143)/Homer	GGTAGGTGRG	0.001	-7.531e+00	0.0049	192.0	15.85%	5924.3	12.60%
EHF(ETS)/LoVo-EHF-ChIP-Seq(GSE49402)/Homer	AVCAGGAAGT	0.001	-7.505e+00	0.0050	372.0	30.72%	12451.4	26.48%
IDD5(C2H2)/colamp-IDD5-DAP-Seq(GSE60143)/Homer	TTTTGTCTTTTTBTK	0.001	-7.480e+00	0.0051	391.0	32.29%	13161.9	27.99%
IRF3(IRF)/BMDM-Irf3-ChIP-Seq(GSE67343)/Homer	AGTTTCAKTTTC	0.001	-7.296e+00	0.0060	163.0	13.46%	4937.5	10.50%
Usf2(bHLH)/C2C12-Usf2-ChIP-Seq(GSE36030)/Homer	GTCACGTGGT	0.001	-7.294e+00	0.0060	76.0	6.28%	2005.1	4.26%
ATAF1(NAC)/col-ATAF1-DAP-Seq(GSE60143)/Homer	YACGTMAY	0.001	-7.258e+00	0.0061	688.0	56.81%	24544.0	52.20%
MYB93(MYB)/colamp-MYB93-DAP-Seq(GSE60143)/Homer	GGTAGGTGRD	0.001	-7.204e+00	0.0064	449.0	37.08%	15381.2	32.71%
SOL1(CPP)/colamp-SOL1-DAP-Seq(GSE60143)/Homer	ATTTAAATHN	0.001	-7.204e+00	0.0064	732.0	60.45%	26279.3	55.89%
bHLH18(bHLH)/col-bHLH18-DAP-Seq(GSE60143)/Homer	CACGTGTTYCACGTG	0.001	-7.202e+00	0.0064	11.0	0.91%	131.4	0.28%
ETS1(ETS)/Jurkat-ETS1-ChIP-Seq(GSE17954)/Homer	ACAGGAAGTG	0.001	-7.172e+00	0.0065	247.0	20.40%	7931.4	16.87%
AT5G23930(mTERF)/col-AT5G23930-DAP-Seq(GSE60143)/Homer	GGCGGCTG	0.001	-7.137e+00	0.0066	272.0	22.46%	8840.2	18.80%
MYB67(MYB)/col-MYB67-DAP-Seq(GSE60143)/Homer	YYYACCTAAC	0.001	-7.083e+00	0.0070	393.0	32.45%	13304.2	28.29%
Myf5(bHLH)/GM-Myf5-ChIP-Seq(GSE24852)/Homer	BAACAGCTGT	0.001	-7.068e+00	0.0070	99.0	8.18%	2777.7	5.91%
NPAS(bHLH)/Liver-NPAS-ChIP-Seq(GSE39860)/Homer	NVCACGTG	0.001	-7.019e+00	0.0073	345.0	28.49%	11533.0	24.53%
TCX2(CPP)/colamp-TCX2-DAP-Seq(GSE60143)/Homer	NNWWTTYRAAHN	0.001	-6.948e+00	0.0078	746.0	61.60%	26881.6	57.17%
IDD7(C2H2)/col-IDD7-DAP-Seq(GSE60143)/Homer	TTTGTCKTTTTN	0.001	-6.914e+00	0.0080	195.0	16.10%	6108.5	12.99%
Ap4(bHLH)/AML-Tfap4-ChIP-Seq(GSE45738)/Homer	NAHCAGCTGD	0.01	-6.837e+00	0.0085	177.0	14.62%	5482.9	11.66%
At5g08330(TCP)/col-At5g08330-DAP-Seq(GSE60143)/Homer	GGRCCCAC	0.01	-6.832e+00	0.0085	74.0	6.11%	1975.3	4.20%
STZ(C2H2)/colamp-STZ-DAP-Seq(GSE60143)/Homer	HNBTCACT	0.01	-6.752e+00	0.0091	1053.0	86.95%	39387.5	83.77%
ESE1(AP2EREBP)/col-ESE1-DAP-Seq(GSE60143)/Homer	GGCGGCGG	0.01	-6.745e+00	0.0091	164.0	13.54%	5037.4	10.71%
IDD4(C2H2)/col-IDD4-DAP-Seq(GSE60143)/Homer	TTTGTCTTTWTB	0.01	-6.717e+00	0.0093	430.0	35.51%	14756.1	31.38%
NAM(NAC)/col-NAM-DAP-Seq(GSE60143)/Homer	RGTTRCGTRW	0.01	-6.609e+00	0.0103	421.0	34.76%	14438.7	30.71%
Pdx1(Homeobox)/Islet-Pdx1-ChIP-Seq(SRA008281)/Homer	YCATYAATCA	0.01	-6.597e+00	0.0103	539.0	44.51%	18914.6	40.23%
MYB81(MYB)/col-MYB81-DAP-Seq(GSE60143)/Homer	NWAACSGWTWNN	0.01	-6.582e+00	0.0104	701.0	57.89%	25187.3	53.57%
FoxL2(Forkhead)/Ovary-FoxL2-ChIP-Seq(GSE60858)/Homer	WWTRTAAACAVG	0.01	-6.567e+00	0.0105	388.0	32.04%	13210.5	28.10%
ATY19(MYB)/col-ATY19-DAP-Seq(GSE60143)/Homer	YYCACCWACCAT	0.01	-6.478e+00	0.0114	287.0	23.70%	9490.5	20.18%
RKD2(RWPRK)/colamp-RKD2-DAP-Seq(GSE60143)/Homer	GACKTTTCRDCTTCC	0.01	-6.455e+00	0.0116	284.0	23.45%	9384.7	19.96%
BAM8(BES1)/col-BAM8-DAP-Seq(GSE60143)/Homer	NNWSACACGTGTSWN	0.01	-6.392e+00	0.0122	41.0	3.39%	966.7	2.06%
bZIP44(bZIP)/colamp-bZIP44-DAP-Seq(GSE60143)/Homer	NDTGCCACGTCAGCH	0.01	-6.349e+00	0.0127	23.0	1.90%	447.5	0.95%
MYB3R4(MYB)/col-MYB3R4-DAP-Seq(GSE60143)/Homer	AWWTAACCGTTR	0.01	-6.309e+00	0.0131	177.0	14.62%	5550.2	11.80%
AT4G00250(GeBP)/col-AT4G00250-DAP-Seq(GSE60143)/Homer	WDTGGATAAKRT	0.01	-6.305e+00	0.0131	321.0	26.51%	10769.7	22.90%
TCP20(TCP)/col-TCP20-DAP-Seq(GSE60143)/Homer	GGDCCCAC	0.01	-6.301e+00	0.0131	41.0	3.39%	971.0	2.07%
MYB58(MYB)/colamp-MYB58-DAP-Seq(GSE60143)/Homer	YYYACCWACC	0.01	-6.236e+00	0.0138	396.0	32.70%	13571.3	28.86%
ERF9(AP2EREBP)/colamp-ERF9-DAP-Seq(GSE60143)/Homer	AWATGGCGGCGG	0.01	-6.225e+00	0.0139	109.0	9.00%	3194.3	6.79%
MYB10(MYB)/col-MYB10-DAP-Seq(GSE60143)/Homer	YCCACCTACCHH	0.01	-6.188e+00	0.0143	161.0	13.29%	5001.8	10.64%
At1g19210(AP2EREBP)/colamp-At1g19210-DAP-Seq(GSE60143)/Homer	HCACCGACCAHN	0.01	-6.175e+00	0.0144	449.0	37.08%	15577.2	33.13%
Unknown6/Drosophila-Promoters/Homer	AATTTTAAAA	0.01	-6.131e+00	0.0149	493.0	40.71%	17254.7	36.70%
Fli1(ETS)/CD8-FLI-ChIP-Seq(GSE20898)/Homer	NRYTTCCGGH	0.01	-6.122e+00	0.0149	329.0	27.17%	11097.6	23.60%
At1g49010(MYBrelated)/col-At1g49010-DAP-Seq(GSE60143)/Homer	RGATAASNTT	0.01	-6.109e+00	0.0150	684.0	56.48%	24622.6	52.37%
PCF/Arabidopsis-Promoters/Homer	NNWWWTGGGCYTDDN	0.01	-6.107e+00	0.0150	103.0	8.51%	3002.6	6.39%
BIM3(bHLH)/col-BIM3-DAP-Seq(GSE60143)/Homer	TWVTCACGTGAB	0.01	-6.061e+00	0.0156	33.0	2.73%	745.0	1.58%
AT5G56840(MYBrelated)/colamp-AT5G56840-DAP-Seq(GSE60143)/Homer	TGGATAAGGT	0.01	-6.017e+00	0.0161	543.0	44.84%	19188.0	40.81%
JKD(C2H2)/col-JKD-DAP-Seq(GSE60143)/Homer	TTTTGTCGTTTT	0.01	-5.989e+00	0.0165	122.0	10.07%	3665.8	7.80%
At1g14580(C2H2)/colamp-At1g14580-DAP-Seq(GSE60143)/Homer	CASAAAAMGACAAAA	0.01	-5.986e+00	0.0165	114.0	9.41%	3390.8	7.21%
RAP211(AP2EREBP)/colamp-RAP211-DAP-Seq(GSE60143)/Homer	RGCCGGCYWW	0.01	-5.969e+00	0.0166	361.0	29.81%	12314.7	26.19%
Ascl2(bHLH)/ESC-Ascl2-ChIP-Seq(GSE97712)/Homer	SSRGCAGCTGCH	0.01	-5.904e+00	0.0176	121.0	9.99%	3640.3	7.74%
FoxD3(forkhead)/ZebrafishEmbryo-Foxd3.biotin-ChIP-seq(GSE106676)/Homer	TGTTTAYTTAGC	0.01	-5.848e+00	0.0185	345.0	28.49%	11741.2	24.97%
MYB4(MYB)/col200-MYB4-DAP-Seq(GSE60143)/Homer	WAGKTAGGTARR	0.01	-5.833e+00	0.0187	287.0	23.70%	9599.7	20.42%
MYB33(MYB)/col-MYB33-DAP-Seq(GSE60143)/Homer	DDTYNGTTAN	0.01	-5.822e+00	0.0188	788.0	65.07%	28775.3	61.20%
ERF105(AP2EREBP)/colamp-ERF105-DAP-Seq(GSE60143)/Homer	TGGCGGCT	0.01	-5.820e+00	0.0188	264.0	21.80%	8759.0	18.63%
ATHB23(ZFHD)/col-ATHB23-DAP-Seq(GSE60143)/Homer	HTAATTARNN	0.01	-5.794e+00	0.0190	566.0	46.74%	20118.0	42.79%
Pknox1(Homeobox)/ES-Prep1-ChIP-Seq(GSE63282)/Homer	SCTGTCAVTCAV	0.01	-5.701e+00	0.0208	51.0	4.21%	1319.3	2.81%
ERF115(AP2EREBP)/colamp-ERF115-DAP-Seq(GSE60143)/Homer	WTKRCGGCGB	0.01	-5.681e+00	0.0211	360.0	29.73%	12332.8	26.23%
ATHB34(ZFHD)/colamp-ATHB34-DAP-Seq(GSE60143)/Homer	TRATTARS	0.01	-5.663e+00	0.0213	516.0	42.61%	18230.9	38.77%
FRS9(ND)/col-FRS9-DAP-Seq(GSE60143)/Homer	RGAGAGAGAAAG	0.01	-5.575e+00	0.0231	88.0	7.27%	2547.5	5.42%
At2g33710(AP2EREBP)/colamp-At2g33710-DAP-Seq(GSE60143)/Homer	WTKGCGGCKR	0.01	-5.534e+00	0.0239	432.0	35.67%	15066.9	32.04%
bHLH157(bHLH)/col-bHLH157-DAP-Seq(GSE60143)/Homer	KACACGTCTCTY	0.01	-5.529e+00	0.0239	86.0	7.10%	2484.2	5.28%
PRDM1(Zf)/Hela-PRDM1-ChIP-Seq(GSE31477)/Homer	ACTTTCACTTTC	0.01	-5.524e+00	0.0239	196.0	16.18%	6339.2	13.48%
Lhx1(Homeobox)/EmbryoCarcinoma-Lhx1-ChIP-Seq(GSE70957)/Homer	NNYTAATTAR	0.01	-5.519e+00	0.0239	627.0	51.78%	22535.9	47.93%
BIM1(bHLH)/colamp-BIM1-DAP-Seq(GSE60143)/Homer	NNNNNNVTCACGTGM	0.01	-5.506e+00	0.0240	29.0	2.39%	654.0	1.39%
BPC6(BBRBPC)/col-BPC6-DAP-Seq(GSE60143)/Homer	YTYTCTCTCTCTCTA	0.01	-5.493e+00	0.0242	36.0	2.97%	864.0	1.84%
MYB107(MYB)/col-MYB107-DAP-Seq(GSE60143)/Homer	RGTWGGTRRR	0.01	-5.488e+00	0.0242	566.0	46.74%	20186.4	42.93%
Foxo1(Forkhead)/RAW-Foxo1-ChIP-Seq(Fan_et_al.)/Homer	CTGTTTAC	0.01	-5.482e+00	0.0242	483.0	39.88%	17011.1	36.18%
AGL13(MADS)/col-AGL13-DAP-Seq(GSE60143)/Homer	TWCCAWWTWTGGWAA	0.01	-5.476e+00	0.0242	28.0	2.31%	625.8	1.33%
At1g74840(MYBrelated)/col100-At1g74840-DAP-Seq(GSE60143)/Homer	YHTTATCCAWWT	0.01	-5.433e+00	0.0251	414.0	34.19%	14408.1	30.64%
Etv2(ETS)/ES-ER71-ChIP-Seq(GSE59402)/Homer	NNAYTTCCTGHN	0.01	-5.420e+00	0.0253	192.0	15.85%	6211.7	13.21%
At5g62940(C2C2dof)/col-At5g62940-DAP-Seq(GSE60143)/Homer	WHWHHACTTTTT	0.01	-5.420e+00	0.0253	975.0	80.51%	36379.9	77.37%
SHN3(AP2EREBP)/col-SHN3-DAP-Seq(GSE60143)/Homer	CCGCCGCC	0.01	-5.419e+00	0.0253	79.0	6.52%	2259.2	4.80%
MYB118(MYB)/colamp-MYB118-DAP-Seq(GSE60143)/Homer	TAWCCGTTAC	0.01	-5.414e+00	0.0253	163.0	13.46%	5175.3	11.01%
ERF15(AP2EREBP)/colamp-ERF15-DAP-Seq(GSE60143)/Homer	WDHAGCMGCCAT	0.01	-5.406e+00	0.0253	344.0	28.41%	11789.6	25.07%
MYB70(MYB)/col-MYB70-DAP-Seq(GSE60143)/Homer	WTAACNGTTA	0.01	-5.364e+00	0.0260	656.0	54.17%	23697.0	50.40%
TGA6(bZIP)/colamp-TGA6-DAP-Seq(GSE60143)/Homer	TGACGTCABC	0.01	-5.316e+00	0.0271	212.0	17.51%	6949.2	14.78%
ERF13(AP2EREBP)/colamp-ERF13-DAP-Seq(GSE60143)/Homer	TYAGCCGCCATT	0.01	-5.261e+00	0.0285	259.0	21.39%	8672.5	18.44%
bZIP42(bZIP)/colamp-bZIP42-DAP-Seq(GSE60143)/Homer	GCCACGTCAGCA	0.01	-5.241e+00	0.0289	8.0	0.66%	101.4	0.22%
BMAL1(bHLH)/Liver-Bmal1-ChIP-Seq(GSE39860)/Homer	GNCACGTG	0.01	-5.241e+00	0.0289	341.0	28.16%	11710.4	24.90%
AT3G10030(Trihelix)/colamp-AT3G10030-DAP-Seq(GSE60143)/Homer	GCCGTTAA	0.01	-5.181e+00	0.0304	337.0	27.83%	11573.1	24.61%
MYB41(MYB)/col-MYB41-DAP-Seq(GSE60143)/Homer	BYTYACCTAA	0.01	-5.165e+00	0.0307	111.0	9.17%	3379.7	7.19%
NUC(C2H2)/col-NUC-DAP-Seq(GSE60143)/Homer	HAVAAAACGACAAAA	0.01	-5.155e+00	0.0308	69.0	5.70%	1949.1	4.15%
IRF8(IRF)/BMDM-IRF8-ChIP-Seq(GSE77884)/Homer	GRAASTGAAAST	0.01	-5.109e+00	0.0321	133.0	10.98%	4156.0	8.84%
AT2G31460(REMB3)/col-AT2G31460-DAP-Seq(GSE60143)/Homer	WNWARWDGAAATGAT	0.01	-5.109e+00	0.0321	169.0	13.96%	5433.4	11.56%
MYB40(MYB)/col-MYB40-DAP-Seq(GSE60143)/Homer	TGGTAGGTRARA	0.01	-5.107e+00	0.0321	136.0	11.23%	4261.4	9.06%
MYB13(MYB)/col-MYB13-DAP-Seq(GSE60143)/Homer	HYCACCWACCHH	0.01	-5.100e+00	0.0321	267.0	22.05%	8995.3	19.13%
MYB74(MYB)/colamp-MYB74-DAP-Seq(GSE60143)/Homer	YYYACCTACCWH	0.01	-5.087e+00	0.0321	291.0	24.03%	9883.8	21.02%
PU.1:IRF8(ETS:IRF)/pDC-Irf8-ChIP-Seq(GSE66899)/Homer	GGAAGTGAAAST	0.01	-5.048e+00	0.0332	72.0	5.95%	2059.4	4.38%
MYB61(MYB)/colamp-MYB61-DAP-Seq(GSE60143)/Homer	HCYACCTACC	0.01	-5.032e+00	0.0336	537.0	44.34%	19177.9	40.79%
At5g47390(MYBrelated)/col-At5g47390-DAP-Seq(GSE60143)/Homer	CTTATCCA	0.01	-5.025e+00	0.0337	516.0	42.61%	18374.1	39.08%
AMYB(HTH)/Testes-AMYB-ChIP-Seq(GSE44588)/Homer	TGGCAGTTGG	0.01	-4.996e+00	0.0345	505.0	41.70%	17960.3	38.20%
ATHB25(ZFHD)/colamp-ATHB25-DAP-Seq(GSE60143)/Homer	TAATTAVB	0.01	-4.988e+00	0.0346	655.0	54.09%	23747.4	50.50%
ATHB24(ZFHD)/colamp-ATHB24-DAP-Seq(GSE60143)/Homer	TAATTAAS	0.01	-4.980e+00	0.0347	496.0	40.96%	17620.0	37.47%
Mef2c(MADS)/GM12878-Mef2c-ChIP-Seq(GSE32465)/Homer	DCYAAAAATAGM	0.01	-4.955e+00	0.0354	207.0	17.09%	6827.2	14.52%
MYB99(MYB)/colamp-MYB99-DAP-Seq(GSE60143)/Homer	GGTAGGTG	0.01	-4.952e+00	0.0354	321.0	26.51%	11024.0	23.44%
Lhx3(Homeobox)/Neuron-Lhx3-ChIP-Seq(GSE31456)/Homer	ADBTAATTAR	0.01	-4.874e+00	0.0380	797.0	65.81%	29347.2	62.41%
Klf9(Zf)/GBM-Klf9-ChIP-Seq(GSE62211)/Homer	GCCACRCCCACY	0.01	-4.836e+00	0.0392	27.0	2.23%	627.2	1.33%
DPL-1(E2F)/cElegans-Adult-ChIP-Seq(modEncode)/Homer	TAGCGCGC	0.01	-4.784e+00	0.0411	105.0	8.67%	3216.1	6.84%
Dlx3(Homeobox)/Kerainocytes-Dlx3-ChIP-Seq(GSE89884)/Homer	NDGTAATTAC	0.01	-4.758e+00	0.0420	461.0	38.07%	16338.9	34.75%
ABR1(AP2EREBP)/colamp-ABR1-DAP-Seq(GSE60143)/Homer	AAATGGCGGCGG	0.01	-4.756e+00	0.0420	293.0	24.19%	10022.2	21.31%
TATA-box/Drosophila-Promoters/Homer	CTATAAAAGCSV	0.01	-4.746e+00	0.0421	50.0	4.13%	1358.0	2.89%
dof24(C2C2dof)/col-dof24-DAP-Seq(GSE60143)/Homer	TWMCTTTTTG	0.01	-4.739e+00	0.0422	660.0	54.50%	24003.6	51.05%
BPC1(BBRBPC)/colamp-BPC1-DAP-Seq(GSE60143)/Homer	GARGAGAGAGAA	0.01	-4.727e+00	0.0425	199.0	16.43%	6575.1	13.98%
ERG(ETS)/VCaP-ERG-ChIP-Seq(GSE14097)/Homer	ACAGGAAGTG	0.01	-4.700e+00	0.0435	304.0	25.10%	10442.7	22.21%
AGL16(MADS)/col-AGL16-DAP-Seq(GSE60143)/Homer	TWCCHWATWDGGAAA	0.01	-4.689e+00	0.0438	44.0	3.63%	1167.5	2.48%
AT1G71450(AP2EREBP)/col-AT1G71450-DAP-Seq(GSE60143)/Homer	DHDWTGTCGGTG	0.01	-4.685e+00	0.0438	496.0	40.96%	17690.7	37.62%
BMYB(HTH)/Hela-BMYB-ChIP-Seq(GSE27030)/Homer	NHAACBGYYV	0.01	-4.669e+00	0.0442	541.0	44.67%	19418.1	41.30%
MYB73(MYB)/col-MYB73-DAP-Seq(GSE60143)/Homer	NNNNHAACNGHHDHN	0.01	-4.634e+00	0.0456	781.0	64.49%	28773.4	61.19%
MYB55(MYB)/colamp-MYB55-DAP-Seq(GSE60143)/Homer	YACCWAMC	0.01	-4.621e+00	0.0459	430.0	35.51%	15193.4	32.31%
SOC1(MADS)/Seedling-SOC1-ChIP-Seq(GSE45846)/Homer	TWCCAWWTWTGG	0.01	-4.619e+00	0.0459	181.0	14.95%	5941.2	12.64%
ERF1(AP2EREBP)/colamp-ERF1-DAP-Seq(GSE60143)/Homer	GGCGGCTR	0.01	-4.611e+00	0.0459	127.0	10.49%	4010.1	8.53%
Elk4(ETS)/Hela-Elk4-ChIP-Seq(GSE31477)/Homer	NRYTTCCGGY	0.1	-4.600e+00	0.0463	226.0	18.66%	7582.2	16.13%
Foxf1(Forkhead)/Lung-Foxf1-ChIP-Seq(GSE77951)/Homer	WWATRTAAACAN	0.1	-4.561e+00	0.0479	398.0	32.87%	13996.8	29.77%
MYB83(MYB)/colamp-MYB83-DAP-Seq(GSE60143)/Homer	CACCAACCWH	0.1	-4.549e+00	0.0482	648.0	53.51%	23584.3	50.16%
MyoG(bHLH)/C2C12-MyoG-ChIP-Seq(GSE36024)/Homer	AACAGCTG	0.1	-4.537e+00	0.0486	131.0	10.82%	4162.4	8.85%
ERF5(AP2EREBP)/colamp-ERF5-DAP-Seq(GSE60143)/Homer	DCMGCCGCCA	0.1	-4.507e+00	0.0498	126.0	10.40%	3989.2	8.48%
SeqBias: CA-repeat	CACACACACA	0.1	-4.471e+00	0.0514	1036.0	85.55%	39072.6	83.10%
MafA(bZIP)/Islet-MafA-ChIP-Seq(GSE30298)/Homer	TGCTGACTCA	0.1	-4.464e+00	0.0516	126.0	10.40%	3995.1	8.50%
AT1G24250(Orphan)/col-AT1G24250-DAP-Seq(GSE60143)/Homer	KTDGTTGGTDGTTGG	0.1	-4.459e+00	0.0516	190.0	15.69%	6294.9	13.39%
HLH-1(bHLH)/cElegans-Embryo-HLH1-ChIP-Seq(modEncode)/Homer	RACAGCTGTTBH	0.1	-4.402e+00	0.0544	169.0	13.96%	5543.6	11.79%
E-box(bHLH)/Promoter/Homer	SSGGTCACGTGA	0.1	-4.385e+00	0.0551	15.0	1.24%	299.2	0.64%
ERF2(AP2EREBP)/colamp-ERF2-DAP-Seq(GSE60143)/Homer	GGCGGCTG	0.1	-4.367e+00	0.0558	134.0	11.07%	4293.9	9.13%
SGR5(C2H2)/colamp-SGR5-DAP-Seq(GSE60143)/Homer	TTTGTCTTTTTT	0.1	-4.362e+00	0.0558	246.0	20.31%	8362.3	17.78%
bZIP50(bZIP)/colamp-bZIP50-DAP-Seq(GSE60143)/Homer	GATGACGTCA	0.1	-4.359e+00	0.0558	367.0	30.31%	12874.6	27.38%
AT2G20110(CPP)/colamp-AT2G20110-DAP-Seq(GSE60143)/Homer	ATTYAAATHY	0.1	-4.347e+00	0.0562	716.0	59.12%	26290.3	55.91%
MGP(C2H2)/colamp-MGP-DAP-Seq(GSE60143)/Homer	TTTTGTCGTTTW	0.1	-4.324e+00	0.0573	142.0	11.73%	4585.8	9.75%
TATA-Box(TBP)/Promoter/Homer	CCTTTTAWAGSC	0.1	-4.301e+00	0.0583	368.0	30.39%	12925.4	27.49%
AT5G61620(MYBrelated)/colamp-AT5G61620-DAP-Seq(GSE60143)/Homer	CTTATCCA	0.1	-4.268e+00	0.0600	558.0	46.08%	20174.4	42.91%
IDD2(C2H2)/colamp-IDD2-DAP-Seq(GSE60143)/Homer	HAVAAAAMGACAAAA	0.1	-4.261e+00	0.0602	81.0	6.69%	2446.6	5.20%
Gata4(Zf)/Heart-Gata4-ChIP-Seq(GSE35151)/Homer	NBWGATAAGR	0.1	-4.233e+00	0.0616	408.0	33.69%	14452.8	30.74%
ETS:RUNX(ETS,Runt)/Jurkat-RUNX1-ChIP-Seq(GSE17954)/Homer	RCAGGATGTGGT	0.1	-4.212e+00	0.0626	18.0	1.49%	391.2	0.83%
Tcf12(bHLH)/GM12878-Tcf12-ChIP-Seq(GSE32465)/Homer	VCAGCTGYTG	0.1	-4.205e+00	0.0629	113.0	9.33%	3571.4	7.60%
JunB(bZIP)/DendriticCells-Junb-ChIP-Seq(GSE36099)/Homer	RATGASTCAT	0.1	-4.201e+00	0.0629	141.0	11.64%	4568.2	9.72%
AT3G12130(C3H)/colamp-AT3G12130-DAP-Seq(GSE60143)/Homer	TMACTTTTTV	0.1	-4.194e+00	0.0630	774.0	63.91%	28609.7	60.84%
AGL15(MADS)/col-AGL15-DAP-Seq(GSE60143)/Homer	TTTCCHWATWDGGAA	0.1	-4.157e+00	0.0651	71.0	5.86%	2114.4	4.50%
EWS:ERG-fusion(ETS)/CADO_ES1-EWS:ERG-ChIP-Seq(SRA014231)/Homer	ATTTCCTGTN	0.1	-4.124e+00	0.0670	183.0	15.11%	6098.1	12.97%
Egr1(Zf)/K562-Egr1-ChIP-Seq(GSE32465)/Homer	TGCGTGGGYG	0.1	-4.055e+00	0.0715	71.0	5.86%	2125.2	4.52%
ERF73(AP2EREBP)/col-ERF73-DAP-Seq(GSE60143)/Homer	CCGCCGCC	0.1	-4.039e+00	0.0724	127.0	10.49%	4092.7	8.70%
Atf3(bZIP)/GBM-ATF3-ChIP-Seq(GSE33912)/Homer	DATGASTCATHN	0.1	-4.038e+00	0.0724	177.0	14.62%	5896.0	12.54%
GATA19(C2C2gata)/colamp-GATA19-DAP-Seq(GSE60143)/Homer	ATCSGATCVG	0.1	-4.038e+00	0.0724	67.0	5.53%	1991.0	4.23%
ERF11(AP2EREBP)/col-ERF11-DAP-Seq(GSE60143)/Homer	RTGGCGGCGG	0.1	-4.011e+00	0.0735	223.0	18.41%	7584.8	16.13%
MYB119(MYB)/colamp-MYB119-DAP-Seq(GSE60143)/Homer	YRACCGTTACDD	0.1	-3.988e+00	0.0749	192.0	15.85%	6451.4	13.72%
SeqBias: polyC-repeat	CCCCCCCCCC	0.1	-3.973e+00	0.0757	1211.0	100.00%	46866.0	99.67%
At1g72010(TCP)/colamp-At1g72010-DAP-Seq(GSE60143)/Homer	GGDCCCAC	0.1	-3.965e+00	0.0760	51.0	4.21%	1456.2	3.10%
Pitx1(Homeobox)/Chicken-Pitx1-ChIP-Seq(GSE38910)/Homer	TAATCCCN	0.1	-3.923e+00	0.0790	1040.0	85.88%	39348.9	83.68%
ERF8(AP2EREBP)/colamp-ERF8-DAP-Seq(GSE60143)/Homer	CGCCGYCATW	0.1	-3.890e+00	0.0813	299.0	24.69%	10431.2	22.18%
MyoD(bHLH)/Myotube-MyoD-ChIP-Seq(GSE21614)/Homer	RRCAGCTGYTSY	0.1	-3.829e+00	0.0860	107.0	8.84%	3412.0	7.26%
EGL-5(Homeobox)/cElegans-L3-EGL5-ChIP-Seq(modEncode)/Homer	ATTTAATGGG	0.1	-3.815e+00	0.0869	650.0	53.67%	23859.5	50.74%
Sp5(Zf)/mES-Sp5.Flag-ChIP-Seq(GSE72989)/Homer	RGKGGGCGGAGC	0.1	-3.815e+00	0.0869	102.0	8.42%	3236.3	6.88%
FAR1(FAR1)/col-FAR1-DAP-Seq(GSE60143)/Homer	TKNNNYYCACGCGCY	0.1	-3.806e+00	0.0870	24.0	1.98%	592.5	1.26%
GATA3(Zf)/iTreg-Gata3-ChIP-Seq(GSE20898)/Homer	AGATAASR	0.1	-3.802e+00	0.0871	578.0	47.73%	21072.4	44.82%
CDF3(C2C2dof)/colamp-CDF3-DAP-Seq(GSE60143)/Homer	AAAAGTRM	0.1	-3.751e+00	0.0913	616.0	50.87%	22557.5	47.97%
IRF1(IRF)/PBMC-IRF1-ChIP-Seq(GSE43036)/Homer	GAAAGTGAAAGT	0.1	-3.733e+00	0.0925	60.0	4.95%	1783.1	3.79%
Tbx21(T-box)/GM12878-TBX21-ChIP-Seq(Encode)/Homer	AGGTGTGAAA	0.1	-3.728e+00	0.0926	268.0	22.13%	9311.9	19.80%
MYB(HTH)/ERMYB-Myb-ChIPSeq(GSE22095)/Homer	GGCVGTTR	0.1	-3.699e+00	0.0949	629.0	51.94%	23076.6	49.08%
Pbx3(Homeobox)/GM12878-PBX3-ChIP-Seq(GSE32465)/Homer	SCTGTCAMTCAN	0.1	-3.665e+00	0.0979	46.0	3.80%	1316.4	2.80%
Mef2d(MADS)/Retina-Mef2d-ChIP-Seq(GSE61391)/Homer	GCTATTTTTAGC	0.1	-3.630e+00	0.1010	87.0	7.18%	2732.1	5.81%
BATF(bZIP)/Th17-BATF-ChIP-Seq(GSE39756)/Homer	DATGASTCAT	0.1	-3.620e+00	0.1016	170.0	14.04%	5716.9	12.16%
MYB105(MYB)/colamp-MYB105-DAP-Seq(GSE60143)/Homer	RATWCCGTTA	0.1	-3.595e+00	0.1038	392.0	32.37%	14008.5	29.79%
MYB65(MYB)/colamp-MYB65-DAP-Seq(GSE60143)/Homer	RACNGTTA	0.1	-3.591e+00	0.1038	469.0	38.73%	16942.0	36.03%
DMRT1(DM)/Testis-DMRT1-ChIP-Seq(GSE64892)/Homer	TWGHWACAWTGTWDC	0.1	-3.585e+00	0.1040	99.0	8.18%	3162.0	6.72%
CRX(Homeobox)/Retina-Crx-ChIP-Seq(GSE20012)/Homer	GCTAATCC	0.1	-3.557e+00	0.1066	737.0	60.86%	27331.5	58.13%
MYB3R5(MYB)/col-MYB3R5-DAP-Seq(GSE60143)/Homer	THYAACGGTHAWAWT	0.1	-3.548e+00	0.1072	102.0	8.42%	3274.8	6.96%
bHLH122(bHLH)/col100-bHLH122-DAP-Seq(GSE60143)/Homer	NDDCAASTTGHHNWW	0.1	-3.493e+00	0.1128	254.0	20.97%	8843.3	18.81%
bHLHE41(bHLH)/proB-Bhlhe41-ChIP-Seq(GSE93764)/Homer	KCACGTGMCN	0.1	-3.469e+00	0.1151	207.0	17.09%	7105.9	15.11%
Ascl1(bHLH)/NeuralTubes-Ascl1-ChIP-Seq(GSE55840)/Homer	NNVVCAGCTGBN	0.1	-3.441e+00	0.1179	159.0	13.13%	5348.4	11.37%
REM16(ABI3VP1)/col-REM16-DAP-Seq(GSE60143)/Homer	DTTTTTSCCGSMAAA	0.1	-3.430e+00	0.1188	4.0	0.33%	46.0	0.10%
NF-E2(bZIP)/K562-NFE2-ChIP-Seq(GSE31477)/Homer	GATGACTCAGCA	0.1	-3.424e+00	0.1190	13.0	1.07%	280.4	0.60%
PR(NR)/T47D-PR-ChIP-Seq(GSE31130)/Homer	VAGRACAKNCTGTBC	0.1	-3.412e+00	0.1201	414.0	34.19%	14894.8	31.68%
AT1G20910(ARID)/col-AT1G20910-DAP-Seq(GSE60143)/Homer	THAATTRAWN	0.1	-3.400e+00	0.1211	887.0	73.25%	33301.7	70.82%
ANL2(HB)/col-ANL2-DAP-Seq(GSE60143)/Homer	CATTAATTGC	0.1	-3.399e+00	0.1211	305.0	25.19%	10774.2	22.91%
CRE(bZIP)/Promoter/Homer	CSGTGACGTCAC	0.1	-3.389e+00	0.1215	45.0	3.72%	1308.1	2.78%
Hand2(bHLH)/Mesoderm-Hand2-ChIP-Seq(GSE61475)/Homer	TGACANARRCCAGRC	0.1	-3.359e+00	0.1248	71.0	5.86%	2207.0	4.69%
Hoxc9(Homeobox)/Ainv15-Hoxc9-ChIP-Seq(GSE21812)/Homer	GGCCATAAATCA	0.1	-3.357e+00	0.1248	283.0	23.37%	9959.8	21.18%
At5g58900(MYBrelated)/colamp-At5g58900-DAP-Seq(GSE60143)/Homer	WWWTYTTATCTWWWW	0.1	-3.353e+00	0.1248	660.0	54.50%	24384.3	51.86%
ETV4(ETS)/HepG2-ETV4-ChIP-Seq(ENCODE)/Homer	ACCGGAAGTG	0.1	-3.352e+00	0.1248	247.0	20.40%	8615.1	18.32%
At5g05790(MYBrelated)/col-At5g05790-DAP-Seq(GSE60143)/Homer	AYCTTATC	0.1	-3.351e+00	0.1248	439.0	36.25%	15864.4	33.74%
AT5G02460(C2C2dof)/col-AT5G02460-DAP-Seq(GSE60143)/Homer	CHCCTTTT	0.1	-3.315e+00	0.1281	746.0	61.60%	27756.2	59.03%
RAP26(AP2EREBP)/colamp-RAP26-DAP-Seq(GSE60143)/Homer	HDATGGCGGCGG	0.1	-3.305e+00	0.1289	313.0	25.85%	11099.3	23.61%
Znf263(Zf)/K562-Znf263-ChIP-Seq(GSE31477)/Homer	CVGTSCTCCC	0.1	-3.283e+00	0.1313	290.0	23.95%	10240.4	21.78%
AP-1(bZIP)/ThioMac-PU.1-ChIP-Seq(GSE21512)/Homer	VTGACTCATC	0.1	-3.252e+00	0.1349	185.0	15.28%	6339.6	13.48%
At1g76110(ARID)/colamp-At1g76110-DAP-Seq(GSE60143)/Homer	ATTTAATG	0.1	-3.250e+00	0.1349	401.0	33.11%	14445.4	30.72%
WT1(Zf)/Kidney-WT1-ChIP-Seq(GSE90016)/Homer	MCTCCCMCRCAB	0.1	-3.247e+00	0.1349	77.0	6.36%	2431.3	5.17%
Nkx6.1(Homeobox)/Islet-Nkx6.1-ChIP-Seq(GSE40975)/Homer	GKTAATGR	0.1	-3.234e+00	0.1360	985.0	81.34%	37271.9	79.27%
LBD2(LOBAS2)/colamp-LBD2-DAP-Seq(GSE60143)/Homer	TCCGAWTTTTTCGGN	0.1	-3.222e+00	0.1372	181.0	14.95%	6198.4	13.18%
At5g18450(AP2EREBP)/col-At5g18450-DAP-Seq(GSE60143)/Homer	CACCGCTT	0.1	-3.217e+00	0.1374	331.0	27.33%	11801.5	25.10%
Smad2(MAD)/ES-SMAD2-ChIP-Seq(GSE29422)/Homer	CTGTCTGG	0.1	-3.176e+00	0.1427	225.0	18.58%	7837.3	16.67%
Eomes(T-box)/H9-Eomes-ChIP-Seq(GSE26097)/Homer	ATTAACACCT	0.1	-3.170e+00	0.1430	587.0	48.47%	21608.3	45.95%
SCL(bHLH)/HPC7-Scl-ChIP-Seq(GSE13511)/Homer	AVCAGCTG	0.1	-3.158e+00	0.1442	639.0	52.77%	23628.7	50.25%
SpiB(ETS)/OCILY3-SPIB-ChIP-Seq(GSE56857)/Homer	AAAGRGGAAGTG	0.1	-3.153e+00	0.1444	75.0	6.19%	2373.5	5.05%
Fra1(bZIP)/BT549-Fra1-ChIP-Seq(GSE46166)/Homer	NNATGASTCATH	0.1	-3.149e+00	0.1445	157.0	12.96%	5331.7	11.34%
At1g75490(AP2EREBP)/colamp-At1g75490-DAP-Seq(GSE60143)/Homer	CACCGMCT	0.1	-3.134e+00	0.1462	578.0	47.73%	21271.9	45.24%
Gata2(Zf)/K562-GATA2-ChIP-Seq(GSE18829)/Homer	BBCTTATCTS	0.1	-3.109e+00	0.1494	247.0	20.40%	8673.3	18.45%
FOXP1(Forkhead)/H9-FOXP1-ChIP-Seq(GSE31006)/Homer	NYYTGTTTACHN	0.1	-3.104e+00	0.1496	160.0	13.21%	5450.8	11.59%
At1g19000(MYBrelated)/colamp-At1g19000-DAP-Seq(GSE60143)/Homer	WWTGGATAADDT	0.1	-3.064e+00	0.1552	430.0	35.51%	15605.6	33.19%
At1g36060(AP2EREBP)/colamp-At1g36060-DAP-Seq(GSE60143)/Homer	NNWWKGTCGGTG	0.1	-3.044e+00	0.1579	232.0	19.16%	8129.6	17.29%
E-box/Drosophila-Promoters/Homer	AACAGCTGTTHN	0.1	-3.023e+00	0.1606	41.0	3.39%	1208.1	2.57%
At4g16750(AP2EREBP)/col-At4g16750-DAP-Seq(GSE60143)/Homer	HACCGACAHA	0.1	-2.992e+00	0.1651	284.0	23.45%	10090.0	21.46%
Cbf1(bHLH)/Yeast-Cbf1-ChIP-Seq(GSE29506)/Homer	TCACGTGAYH	0.1	-2.989e+00	0.1651	56.0	4.62%	1728.7	3.68%
Foxo3(Forkhead)/U2OS-Foxo3-ChIP-Seq(E-MTAB-2701)/Homer	DGTAAACA	0.1	-2.977e+00	0.1665	279.0	23.04%	9906.1	21.07%
FOXA1(Forkhead)/LNCAP-FOXA1-ChIP-Seq(GSE27824)/Homer	WAAGTAAACA	0.1	-2.970e+00	0.1672	431.0	35.59%	15672.4	33.33%
ATHB33(ZFHD)/col-ATHB33-DAP-Seq(GSE60143)/Homer	NGTRATTAAK	0.1	-2.953e+00	0.1695	661.0	54.58%	24550.8	52.21%
LXH9(Homeobox)/Hct116-LXH9.V5-ChIP-Seq(GSE116822)/Homer	NGCTAATTAG	0.1	-2.947e+00	0.1700	651.0	53.76%	24163.3	51.39%
PPARE(NR),DR1/3T3L1-Pparg-ChIP-Seq(GSE13511)/Homer	TGACCTTTGCCCCA	0.1	-2.943e+00	0.1702	128.0	10.57%	4311.4	9.17%
NF1-halfsite(CTF)/LNCaP-NF1-ChIP-Seq(Unpublished)/Homer	YTGCCAAG	0.1	-2.908e+00	0.1757	273.0	22.54%	9699.5	20.63%
Hoxb4(Homeobox)/ES-Hoxb4-ChIP-Seq(GSE34014)/Homer	TGATTRATGGCY	0.1	-2.898e+00	0.1768	114.0	9.41%	3810.7	8.10%
ZML1(C2C2gata)/colamp-ZML1-DAP-Seq(GSE60143)/Homer	ATCWYRACCGTTSRW	0.1	-2.897e+00	0.1768	32.0	2.64%	916.1	1.95%
ANAC094(NAC)/col-ANAC094-DAP-Seq(GSE60143)/Homer	DVCGTRNNNNNYACG	0.1	-2.897e+00	0.1768	103.0	8.51%	3412.3	7.26%
At3g11280(MYBrelated)/col-At3g11280-DAP-Seq(GSE60143)/Homer	GATAAGRT	0.1	-2.891e+00	0.1768	412.0	34.02%	14971.5	31.84%
SeqBias: A/T bias	WWWWWWWWWW	0.1	-2.888e+00	0.1768	1211.0	100.00%	46908.1	99.76%
AT5G59990(C2C2COlike)/colamp-AT5G59990-DAP-Seq(GSE60143)/Homer	TCTCAACCGTTCATT	0.1	-2.875e+00	0.1781	32.0	2.64%	918.0	1.95%
bHLH80(bHLH)/col-bHLH80-DAP-Seq(GSE60143)/Homer	NNNNDCAASTTGHNN	0.1	-2.847e+00	0.1824	253.0	20.89%	8964.6	19.07%
bHLH130(bHLH)/col-bHLH130-DAP-Seq(GSE60143)/Homer	GCAACTTG	0.1	-2.833e+00	0.1845	217.0	17.92%	7621.9	16.21%
LIN-39(Homeobox)/cElegans.L3-LIN39-ChIP-Seq(modEncode)/Homer	ATGATTRATG	0.1	-2.829e+00	0.1846	655.0	54.09%	24358.5	51.80%
OBP4(C2C2dof)/col-OBP4-DAP-Seq(GSE60143)/Homer	WTTHACTTTTTB	0.1	-2.799e+00	0.1896	611.0	50.45%	22659.2	48.19%
REB1/SacCer-Promoters/Homer	KCCGGGTAAYRR	0.1	-2.776e+00	0.1935	56.0	4.62%	1754.1	3.73%
Srebp1a(bHLH)/HepG2-Srebp1a-ChIP-Seq(GSE31477)/Homer	RTCACSCCAY	0.1	-2.776e+00	0.1935	45.0	3.72%	1371.8	2.92%
ARF2(ARF)/col-ARF2-DAP-Seq(GSE60143)/Homer	TTGTCGGMWN	0.1	-2.770e+00	0.1935	528.0	43.60%	19460.0	41.39%
At4g32800(AP2EREBP)/colamp-At4g32800-DAP-Seq(GSE60143)/Homer	DYCACCGACAHWWWH	0.1	-2.741e+00	0.1985	63.0	5.20%	2005.8	4.27%
PTF1(TCP)/colamp-PTF1-DAP-Seq(GSE60143)/Homer	RDDGGGACCACA	0.1	-2.735e+00	0.1990	13.0	1.07%	312.5	0.66%
OCT:OCT(POU,Homeobox,IR1)/NPC-Brn2-ChIP-Seq(GSE35496)/Homer	ATGAATWATTCATGA	0.1	-2.732e+00	0.1991	14.0	1.16%	343.9	0.73%
DMRT6(DM)/Testis-DMRT6-ChIP-Seq(GSE60440)/Homer	YDGHTACAWTGTADC	0.1	-2.727e+00	0.1994	73.0	6.03%	2362.3	5.02%
PU.1(ETS)/ThioMac-PU.1-ChIP-Seq(GSE21512)/Homer	AGAGGAAGTG	0.1	-2.725e+00	0.1994	104.0	8.59%	3478.4	7.40%
FOXA1(Forkhead)/MCF7-FOXA1-ChIP-Seq(GSE26831)/Homer	WAAGTAAACA	0.1	-2.708e+00	0.2020	365.0	30.14%	13237.5	28.15%
MYB96(MYB)/colamp-MYB96-DAP-Seq(GSE60143)/Homer	WGGTRGTTGG	0.1	-2.702e+00	0.2027	341.0	28.16%	12327.0	26.22%
Mef2b(MADS)/HEK293-Mef2b.V5-ChIP-Seq(GSE67450)/Homer	GCTATTTTTGGM	0.1	-2.694e+00	0.2037	331.0	27.33%	11950.0	25.41%
LBD23(LOBAS2)/colamp-LBD23-DAP-Seq(GSE60143)/Homer	GCGNAWWWTNCGCYW	0.1	-2.682e+00	0.2055	206.0	17.01%	7248.7	15.42%
Lhx2(Homeobox)/HFSC-Lhx2-ChIP-Seq(GSE48068)/Homer	TAATTAGN	0.1	-2.681e+00	0.2055	564.0	46.57%	20880.9	44.41%
Dorsal(RHD)/Embryo-dl-ChIP-Seq(GSE65441)/Homer	GGGAAAAMCCCG	0.1	-2.679e+00	0.2055	53.0	4.38%	1661.9	3.53%
PHA-4(Forkhead)/cElegans-Embryos-PHA4-ChIP-Seq(modEncode)/Homer	KTGTTTGC	0.1	-2.677e+00	0.2055	807.0	66.64%	30357.3	64.56%
LCL1(MYBrelated)/colamp-LCL1-DAP-Seq(GSE60143)/Homer	NAAAATATCTWHWWN	0.1	-2.668e+00	0.2058	72.0	5.95%	2335.2	4.97%
Foxh1(Forkhead)/hESC-FOXH1-ChIP-Seq(GSE29422)/Homer	NNTGTGGATTSS	0.1	-2.655e+00	0.2079	262.0	21.64%	9354.9	19.90%
AT5G60130(ABI3VP1)/col-AT5G60130-DAP-Seq(GSE60143)/Homer	WTTYTAAGVAAA	0.1	-2.620e+00	0.2147	721.0	59.54%	27004.9	57.43%
SPL14(SBP)/col-SPL14-DAP-Seq(GSE60143)/Homer	NNWHTGTACGGAHNH	0.1	-2.616e+00	0.2150	90.0	7.43%	2990.9	6.36%
ETS(ETS)/Promoter/Homer	AACCGGAAGT	0.1	-2.595e+00	0.2190	84.0	6.94%	2777.6	5.91%
EWS:FLI1-fusion(ETS)/SK_N_MC-EWS:FLI1-ChIP-Seq(SRA014231)/Homer	VACAGGAAAT	0.1	-2.569e+00	0.2239	112.0	9.25%	3798.1	8.08%
OBP1(C2C2dof)/col-OBP1-DAP-Seq(GSE60143)/Homer	NHHACTTTWT	0.1	-2.555e+00	0.2264	881.0	72.75%	33318.1	70.86%
ZIM(C2C2gata)/col-ZIM-DAP-Seq(GSE60143)/Homer	ATCSRACGGTYRAGA	0.1	-2.550e+00	0.2269	31.0	2.56%	914.5	1.94%
MYB39(MYB)/col-MYB39-DAP-Seq(GSE60143)/Homer	WWAARKTAGGTGRAA	0.1	-2.524e+00	0.2322	86.0	7.10%	2861.4	6.09%
MYB113(MYB)/col-MYB113-DAP-Seq(GSE60143)/Homer	HNDAWTCMGTTAYWN	0.1	-2.523e+00	0.2322	376.0	31.05%	13715.7	29.17%
KLF10(Zf)/HEK293-KLF10.GFP-ChIP-Seq(GSE58341)/Homer	GGGGGTGTGTCC	0.1	-2.507e+00	0.2350	45.0	3.72%	1402.6	2.98%
COG1(C2C2dof)/col-COG1-DAP-Seq(GSE60143)/Homer	DAAAAAGTGA	0.1	-2.495e+00	0.2371	562.0	46.41%	20869.6	44.38%
MYB56(MYB)/colamp-MYB56-DAP-Seq(GSE60143)/Homer	HTAACGRMHY	0.1	-2.491e+00	0.2372	434.0	35.84%	15943.8	33.91%
At4g38000(C2C2dof)/col-At4g38000-DAP-Seq(GSE60143)/Homer	WWWTWACTTTTT	0.1	-2.486e+00	0.2377	528.0	43.60%	19559.7	41.60%
ELF3(ETS)/PDAC-ELF3-ChIP-Seq(GSE64557)/Homer	ANCAGGAAGT	0.1	-2.471e+00	0.2408	183.0	15.11%	6443.1	13.70%
RAP212(AP2EREBP)/col-RAP212-DAP-Seq(GSE60143)/Homer	CGCCGCCATTTT	0.1	-2.468e+00	0.2408	206.0	17.01%	7303.0	15.53%
Unknown5/Drosophila-Promoters/Homer	GCTGATAASV	0.1	-2.446e+00	0.2453	223.0	18.41%	7946.1	16.90%
ISRE(IRF)/ThioMac-LPS-Expression(GSE23622)/Homer	AGTTTCASTTTC	0.1	-2.445e+00	0.2453	28.0	2.31%	822.5	1.75%
MYB77(MYB)/col-MYB77-DAP-Seq(GSE60143)/Homer	NYAACBGYMC	0.1	-2.410e+00	0.2530	493.0	40.71%	18238.7	38.79%
dof45(C2C2dof)/col-dof45-DAP-Seq(GSE60143)/Homer	NVAWAAAGTN	0.1	-2.407e+00	0.2530	844.0	69.69%	31907.3	67.86%
Zfp809(Zf)/ES-Zfp809-ChIP-Seq(GSE70799)/Homer	GGGGCTYGKCTGGGA	0.1	-2.398e+00	0.2544	12.0	0.99%	300.0	0.64%
GSC(Homeobox)/FrogEmbryos-GSC-ChIP-Seq(DRA000576)/Homer	RGGATTAR	0.1	-2.397e+00	0.2544	490.0	40.46%	18127.2	38.55%
GABPA(ETS)/Jurkat-GABPa-ChIP-Seq(GSE17954)/Homer	RACCGGAAGT	0.1	-2.383e+00	0.2570	198.0	16.35%	7026.1	14.94%
AT2G28810(C2C2dof)/colamp-AT2G28810-DAP-Seq(GSE60143)/Homer	VAAAAAGTWA	0.1	-2.372e+00	0.2589	751.0	62.01%	28268.0	60.12%
AT1G77200(AP2EREBP)/colamp-AT1G77200-DAP-Seq(GSE60143)/Homer	ACCGACAHWD	0.1	-2.369e+00	0.2590	281.0	23.20%	10155.2	21.60%
RARg(NR)/ES-RARg-ChIP-Seq(GSE30538)/Homer	AGGTCAAGGTCA	0.1	-2.353e+00	0.2625	5.0	0.41%	93.7	0.20%
Tcf21(bHLH)/ArterySmoothMuscle-Tcf21-ChIP-Seq(GSE61369)/Homer	NAACAGCTGG	0.1	-2.335e+00	0.2666	114.0	9.41%	3918.0	8.33%
Zic(Zf)/Cerebellum-ZIC1.2-ChIP-Seq(GSE60731)/Homer	CCTGCTGAGH	0.1	-2.333e+00	0.2666	78.0	6.44%	2604.1	5.54%
Gata1(Zf)/K562-GATA1-ChIP-Seq(GSE18829)/Homer	SAGATAAGRV	0.1	-2.333e+00	0.2666	213.0	17.59%	7602.9	16.17%
NFAT:AP1(RHD,bZIP)/Jurkat-NFATC1-ChIP-Seq(Jolma_et_al.)/Homer	SARTGGAAAAWRTGAGTCAB	0.1	-2.330e+00	0.2666	55.0	4.54%	1778.9	3.78%
HDG1(Homeobox)/col100-HDG1-DAP-Seq(GSE60143)/Homer	DDYAATTAATGH	0.1	-2.303e+00	0.2722	345.0	28.49%	12607.3	26.81%
BOS1(MYB)/col-BOS1-DAP-Seq(GSE60143)/Homer	NNRCCTAACT	1	-2.293e+00	0.2742	341.0	28.16%	12458.4	26.50%
O2(bZIP)/Corn-O2-ChIP-Seq(GSE63991)/Homer	GCTGACGTGGCA	1	-2.290e+00	0.2744	38.0	3.14%	1183.2	2.52%
ELF5(ETS)/T47D-ELF5-ChIP-Seq(GSE30407)/Homer	ACVAGGAAGT	1	-2.286e+00	0.2746	200.0	16.52%	7127.8	15.16%
Smad4(MAD)/ESC-SMAD4-ChIP-Seq(GSE29422)/Homer	VBSYGTCTGG	1	-2.285e+00	0.2746	214.0	17.67%	7653.3	16.28%
TAGL1(MADS)/Tomato-TAGL1-ChIP-Seq(GSE116581)/Homer	CCAAAAATRG	1	-2.282e+00	0.2746	430.0	35.51%	15864.6	33.74%
Gata6(Zf)/HUG1N-GATA6-ChIP-Seq(GSE51936)/Homer	YCTTATCTBN	1	-2.281e+00	0.2746	349.0	28.82%	12767.6	27.15%
ANAC042(NAC)/col-ANAC042-DAP-Seq(GSE60143)/Homer	CGTNDHNDHNACGKY	1	-2.249e+00	0.2818	151.0	12.47%	5306.1	11.28%
Adof1(C2C2dof)/col-Adof1-DAP-Seq(GSE60143)/Homer	NRWAAAGYDV	1	-2.244e+00	0.2826	845.0	69.78%	32005.8	68.07%
MYB63(MYB)/col-MYB63-DAP-Seq(GSE60143)/Homer	BHYACCWACCHH	1	-2.244e+00	0.2826	174.0	14.37%	6165.9	13.11%
AT1G04880(ARID)/colamp-AT1G04880-DAP-Seq(GSE60143)/Homer	AAACTATATADTATA	1	-2.242e+00	0.2826	106.0	8.75%	3643.2	7.75%
AT5G47660(Trihelix)/colamp-AT5G47660-DAP-Seq(GSE60143)/Homer	AWTTTTACCG	1	-2.233e+00	0.2834	573.0	47.32%	21393.3	45.50%
GATA:SCL(Zf,bHLH)/Ter119-SCL-ChIP-Seq(GSE18720)/Homer	CRGCTGBNGNSNNSAGATAA	1	-2.230e+00	0.2836	23.0	1.90%	672.8	1.43%
Six2(Homeobox)/NephronProgenitor-Six2-ChIP-Seq(GSE39837)/Homer	GWAAYHTGAKMC	1	-2.224e+00	0.2843	399.0	32.95%	14697.1	31.26%
ASL18(LOBAS2)/colamp-ASL18-DAP-Seq(GSE60143)/Homer	CCGGAAAWTCMGGAR	1	-2.224e+00	0.2843	383.0	31.63%	14085.6	29.96%
Nrf2(bZIP)/Lymphoblast-Nrf2-ChIP-Seq(GSE37589)/Homer	HTGCTGAGTCAT	1	-2.222e+00	0.2843	9.0	0.74%	215.5	0.46%
REM19(REM)/colamp-REM19-DAP-Seq(GSE60143)/Homer	AAAAAAAA	1	-2.222e+00	0.2843	371.0	30.64%	13627.8	28.98%
TOD6?/SacCer-Promoters/Homer	GCGATGAGMT	1	-2.209e+00	0.2857	58.0	4.79%	1903.6	4.05%
ANAC047(NAC)/colamp-ANAC047-DAP-Seq(GSE60143)/Homer	WACACGTAACTT	1	-2.196e+00	0.2888	270.0	22.30%	9793.3	20.83%
BZR1(BZR)/col-BZR1-DAP-Seq(GSE60143)/Homer	NNCRCACGTGCG	1	-2.192e+00	0.2890	15.0	1.24%	408.6	0.87%
RRTF1(AP2EREBP)/colamp-RRTF1-DAP-Seq(GSE60143)/Homer	CCGCCGCHATTT	1	-2.190e+00	0.2890	101.0	8.34%	3470.7	7.38%
ETV1(ETS)/GIST48-ETV1-ChIP-Seq(GSE22441)/Homer	AACCGGAAGT	1	-2.175e+00	0.2924	289.0	23.86%	10520.4	22.37%
AGL25(MADS)/colamp-AGL25-DAP-Seq(GSE60143)/Homer	TTTCCATWTWTGGAA	1	-2.166e+00	0.2945	25.0	2.06%	746.5	1.59%
Bach1(bZIP)/K562-Bach1-ChIP-Seq(GSE31477)/Homer	AWWNTGCTGAGTCAT	1	-2.161e+00	0.2953	13.0	1.07%	345.4	0.73%
ZBTB18(Zf)/HEK293-ZBTB18.GFP-ChIP-Seq(GSE58341)/Homer	AACATCTGGA	1	-2.157e+00	0.2956	62.0	5.12%	2055.7	4.37%
RXR(NR),DR1/3T3L1-RXR-ChIP-Seq(GSE13511)/Homer	TAGGGCAAAGGTCA	1	-2.149e+00	0.2973	130.0	10.73%	4550.4	9.68%
At5g08750(C3H)/col-At5g08750-DAP-Seq(GSE60143)/Homer	NWDTTGCGGCTR	1	-2.146e+00	0.2973	230.0	18.99%	8296.9	17.65%
ZNF382(Zf)/HEK293-ZNF382.GFP-ChIP-Seq(GSE58341)/Homer	GNCTGTASTRNTGBCTCHTT	1	-2.140e+00	0.2984	7.0	0.58%	159.0	0.34%
MYB49(MYB)/col-MYB49-DAP-Seq(GSE60143)/Homer	ARKTAGGTRR	1	-2.134e+00	0.2993	463.0	38.23%	17187.8	36.55%
AT4G18450(AP2EREBP)/col-AT4G18450-DAP-Seq(GSE60143)/Homer	ATGGCGGCKG	1	-2.125e+00	0.3014	113.0	9.33%	3926.8	8.35%
At4g28140(AP2EREBP)/colamp-At4g28140-DAP-Seq(GSE60143)/Homer	DCCACCGACCAW	1	-2.111e+00	0.3048	103.0	8.51%	3560.1	7.57%
TGA2(bZIP)/colamp-TGA2-DAP-Seq(GSE60143)/Homer	ACGTCAYCHH	1	-2.109e+00	0.3048	247.0	20.40%	8950.5	19.04%
Brachyury(T-box)/Mesoendoderm-Brachyury-ChIP-exo(GSE54963)/Homer	ANTTMRCASBNNNGTGYKAAN	1	-2.093e+00	0.3089	58.0	4.79%	1921.5	4.09%
Tbox:Smad(T-box,MAD)/ESCd5-Smad2_3-ChIP-Seq(GSE29422)/Homer	AGGTGHCAGACA	1	-2.090e+00	0.3089	24.0	1.98%	719.2	1.53%
Srebp2(bHLH)/HepG2-Srebp2-ChIP-Seq(GSE31477)/Homer	CGGTCACSCCAC	1	-2.087e+00	0.3090	23.0	1.90%	685.5	1.46%
CArG(MADS)/PUER-Srf-ChIP-Seq(Sullivan_et_al.)/Homer	CCATATATGGNM	1	-2.085e+00	0.3090	100.0	8.26%	3455.6	7.35%
At3g09600(MYBrelated)/colamp-At3g09600-DAP-Seq(GSE60143)/Homer	AAAATATCTT	1	-2.083e+00	0.3090	236.0	19.49%	8542.6	18.17%
HNF4a(NR),DR1/HepG2-HNF4a-ChIP-Seq(GSE25021)/Homer	CARRGKBCAAAGTYCA	1	-2.080e+00	0.3090	80.0	6.61%	2722.8	5.79%
SVP(MADS)/col-SVP-DAP-Seq(GSE60143)/Homer	ANTTWCCHAATTTGG	1	-2.067e+00	0.3122	269.0	22.21%	9797.6	20.84%
bZIP69(bZIP)/col-bZIP69-DAP-Seq(GSE60143)/Homer	GACAGCTGKCAW	1	-2.066e+00	0.3122	14.0	1.16%	384.2	0.82%
DUX4(Homeobox)/Myoblasts-DUX4.V5-ChIP-Seq(GSE75791)/Homer	NWTAAYCYAATCAWN	1	-2.062e+00	0.3122	43.0	3.55%	1389.0	2.95%
ZNF467(Zf)/HEK293-ZNF467.GFP-ChIP-Seq(GSE58341)/Homer	TGGGGAAGGGCM	1	-2.058e+00	0.3128	93.0	7.68%	3203.7	6.81%
ZSCAN22(Zf)/HEK293-ZSCAN22.GFP-ChIP-Seq(GSE58341)/Homer	SMCAGTCWGAKGGAGGAGGC	1	-2.045e+00	0.3159	9.0	0.74%	224.6	0.48%
DAG2(C2C2dof)/col-DAG2-DAP-Seq(GSE60143)/Homer	WWTTHACTTTTT	1	-2.045e+00	0.3159	662.0	54.67%	24923.1	53.00%
PAX5(Paired,Homeobox),condensed/GM12878-PAX5-ChIP-Seq(GSE32465)/Homer	GTCACGCTCSCTGM	1	-2.038e+00	0.3165	15.0	1.24%	419.4	0.89%
Tbr1(T-box)/Cortex-Tbr1-ChIP-Seq(GSE71384)/Homer	AAGGTGTKAA	1	-2.036e+00	0.3165	382.0	31.54%	14116.7	30.02%
ZEB2(Zf)/SNU398-ZEB2-ChIP-Seq(GSE103048)/Homer	GNMCAGGTGTGC	1	-2.033e+00	0.3166	99.0	8.18%	3429.7	7.29%
ZNF189(Zf)/HEK293-ZNF189.GFP-ChIP-Seq(GSE58341)/Homer	TGGAACAGMA	1	-2.028e+00	0.3174	172.0	14.20%	6148.3	13.08%
T1ISRE(IRF)/ThioMac-Ifnb-Expression/Homer	ACTTTCGTTTCT	1	-2.021e+00	0.3191	8.0	0.66%	194.5	0.41%
Zfp281(Zf)/ES-Zfp281-ChIP-Seq(GSE81042)/Homer	CCCCTCCCCCAC	1	-1.990e+00	0.3281	11.0	0.91%	291.7	0.62%
bcd(Homeobox)/Embryo-Bcd-ChIP-Seq(GSE86966)/Homer	VNNGGATTADNN	1	-1.985e+00	0.3290	410.0	33.86%	15209.1	32.35%
ZNF768(Zf)/Rajj-ZNF768-ChIP-Seq(GSE111879)/Homer	RHHCAGAGAGGB	1	-1.984e+00	0.3290	5.0	0.41%	105.6	0.22%
DEAR2(AP2EREBP)/colamp-DEAR2-DAP-Seq(GSE60143)/Homer	HCACCGACAWHD	1	-1.959e+00	0.3362	346.0	28.57%	12768.2	27.15%
Unknown3/Drosophila-Promoters/Homer	ACVAKCTGGCAGCGC	1	-1.943e+00	0.3409	11.0	0.91%	294.2	0.63%
At5g65130(AP2EREBP)/colamp-At5g65130-DAP-Seq(GSE60143)/Homer	CCRCCGACAWTN	1	-1.941e+00	0.3409	69.0	5.70%	2346.6	4.99%
RAR:RXR(NR),DR5/ES-RAR-ChIP-Seq(GSE56893)/Homer	AGGTCAAGGTCA	1	-1.937e+00	0.3410	19.0	1.57%	562.9	1.20%
AT5G63260(C3H)/col-AT5G63260-DAP-Seq(GSE60143)/Homer	RAAAAAGTRA	1	-1.937e+00	0.3410	773.0	63.83%	29299.9	62.31%
WRKY11(WRKY)/col-WRKY11-DAP-Seq(GSE60143)/Homer	SCGTTGACTTTN	1	-1.936e+00	0.3410	49.0	4.05%	1621.7	3.45%
AZF1(C2H2)/colamp-AZF1-DAP-Seq(GSE60143)/Homer	DKSWCACT	1	-1.935e+00	0.3410	913.0	75.39%	34802.1	74.01%
MYB3R1(MYB)/col-MYB3R1-DAP-Seq(GSE60143)/Homer	WWDTDACCGTTR	1	-1.932e+00	0.3410	242.0	19.98%	8818.4	18.75%
Fox:Ebox(Forkhead,bHLH)/Panc1-Foxa2-ChIP-Seq(GSE47459)/Homer	NNNVCTGWGYAAACASN	1	-1.930e+00	0.3410	218.0	18.00%	7910.4	16.82%
bHLH28(bHLH)/col-bHLH28-DAP-Seq(GSE60143)/Homer	NHHTGTACGGAH	1	-1.924e+00	0.3410	160.0	13.21%	5728.0	12.18%
SEP3(MADS)/Arabidoposis-Flower-Sep3-ChIP-Seq/Homer	CCAAAAAGGG	1	-1.915e+00	0.3431	461.0	38.07%	17198.1	36.58%
TEAD1(TEAD)/HepG2-TEAD1-ChIP-Seq(Encode)/Homer	CYRCATTCCA	1	-1.914e+00	0.3431	301.0	24.86%	11067.7	23.54%
LXRE(NR),DR4/RAW-LXRb.biotin-ChIP-Seq(GSE21512)/Homer	RGGTTACTANAGGTCA	1	-1.903e+00	0.3456	10.0	0.83%	264.3	0.56%
JGL(C2H2)/col-JGL-DAP-Seq(GSE60143)/Homer	ACYTTCAGTT	1	-1.898e+00	0.3466	542.0	44.76%	20331.6	43.24%
AT1G47655(C2C2dof)/colamp-AT1G47655-DAP-Seq(GSE60143)/Homer	YHACTTTTTS	1	-1.893e+00	0.3474	970.0	80.10%	37073.8	78.85%
SPL5(SBP)/colamp-SPL5-DAP-Seq(GSE60143)/Homer	NNHGTACGGHNN	1	-1.877e+00	0.3522	254.0	20.97%	9292.7	19.76%
At3g12730(G2like)/colamp-At3g12730-DAP-Seq(GSE60143)/Homer	AAGATTCT	1	-1.873e+00	0.3527	582.0	48.06%	21890.8	46.56%
VIP1(bZIP)/col-VIP1-DAP-Seq(GSE60143)/Homer	NTTGACAGCTGTCAN	1	-1.873e+00	0.3527	23.0	1.90%	706.4	1.50%
GATA3(Zf),DR4/iTreg-Gata3-ChIP-Seq(GSE20898)/Homer	AGATGKDGAGATAAG	1	-1.870e+00	0.3527	46.0	3.80%	1523.9	3.24%
ZNF322(Zf)/HEK293-ZNF322.GFP-ChIP-Seq(GSE58341)/Homer	GAGCCTGGTACTGWGCCTGR	1	-1.868e+00	0.3527	13.0	1.07%	365.8	0.78%
RUNX-AML(Runt)/CD4+-PolII-ChIP-Seq(Barski_et_al.)/Homer	GCTGTGGTTW	1	-1.863e+00	0.3529	140.0	11.56%	4994.9	10.62%
ATHB13(Homeobox)/col-ATHB13-DAP-Seq(GSE60143)/Homer	CAATAATT	1	-1.858e+00	0.3538	611.0	50.45%	23021.1	48.96%
NFE2L2(bZIP)/HepG2-NFE2L2-ChIP-Seq(Encode)/Homer	AWWWTGCTGAGTCAT	1	-1.854e+00	0.3545	13.0	1.07%	366.4	0.78%
CDM1(C3H)/colamp-CDM1-DAP-Seq(GSE60143)/Homer	CCGAWAWTWTCGGAN	1	-1.812e+00	0.3689	73.0	6.03%	2517.9	5.35%
HOXA9(Homeobox)/HSC-Hoxa9-ChIP-Seq(GSE33509)/Homer	GGCCATAAATCA	1	-1.810e+00	0.3690	336.0	27.75%	12443.2	26.46%
ARF16(ARF)/col-ARF16-DAP-Seq(GSE60143)/Homer	ATTTTACGAT	1	-1.779e+00	0.3797	140.0	11.56%	5017.6	10.67%
At3g45610(C2C2dof)/col-At3g45610-DAP-Seq(GSE60143)/Homer	TWACTTTTTS	1	-1.761e+00	0.3856	590.0	48.72%	22250.6	47.32%
At5g04390(C2H2)/col200-At5g04390-DAP-Seq(GSE60143)/Homer	AGTGANDN	1	-1.759e+00	0.3856	1032.0	85.22%	39584.4	84.18%
MYB30(MYB)/colamp-MYB30-DAP-Seq(GSE60143)/Homer	AGGTAGTTGG	1	-1.746e+00	0.3897	378.0	31.21%	14078.8	29.94%
CES-1(Homeobox)/cElegans-L1-CES1-ChIP-Seq(modEncode)/Homer	AAATTSAATTTN	1	-1.742e+00	0.3904	446.0	36.83%	16694.2	35.50%
DEAR3(AP2EREBP)/colamp-DEAR3-DAP-Seq(GSE60143)/Homer	BCACCGACAWNNNNN	1	-1.723e+00	0.3970	139.0	11.48%	4995.4	10.62%
Gfi1b(Zf)/HPC7-Gfi1b-ChIP-Seq(GSE22178)/Homer	MAATCACTGC	1	-1.723e+00	0.3970	144.0	11.89%	5183.5	11.02%
AGL63(MADS)/col-AGL63-DAP-Seq(GSE60143)/Homer	TTCCAAWWWTGG	1	-1.721e+00	0.3970	371.0	30.64%	13820.5	29.39%
WRKY46(WRKY)/colamp-WRKY46-DAP-Seq(GSE60143)/Homer	AAAGTCAACGSN	1	-1.696e+00	0.4053	31.0	2.56%	1009.7	2.15%
TGA4(bZIP)/colamp-TGA4-DAP-Seq(GSE60143)/Homer	RTGACGTCAKCW	1	-1.694e+00	0.4053	90.0	7.43%	3171.9	6.75%
MYB101(MYB)/colamp-MYB101-DAP-Seq(GSE60143)/Homer	TAACNRMY	1	-1.687e+00	0.4071	710.0	58.63%	26949.6	57.31%
PAX3:FKHR-fusion(Paired,Homeobox)/Rh4-PAX3:FKHR-ChIP-Seq(GSE19063)/Homer	ACCRTGACTAATTNN	1	-1.685e+00	0.4071	90.0	7.43%	3173.5	6.75%
At1g25550(G2like)/colamp-At1g25550-DAP-Seq(GSE60143)/Homer	NAGATTCY	1	-1.669e+00	0.4126	381.0	31.46%	14226.4	30.26%
MafK(bZIP)/C2C12-MafK-ChIP-Seq(GSE36030)/Homer	GCTGASTCAGCA	1	-1.662e+00	0.4146	26.0	2.15%	835.6	1.78%
ANAC079(NAC)/colamp-ANAC079-DAP-Seq(GSE60143)/Homer	TACACGCAACCT	1	-1.650e+00	0.4187	170.0	14.04%	6185.9	13.16%
At1g13300(G2like)/col-At1g13300-DAP-Seq(GSE60143)/Homer	GAATCTWAGATTCYN	1	-1.643e+00	0.4205	7.0	0.58%	182.6	0.39%
GT1(Trihelix)/col-GT1-DAP-Seq(GSE60143)/Homer	TTAACCATGGTTAAD	1	-1.636e+00	0.4226	9.0	0.74%	248.3	0.53%
GFY(?)/Promoter/Homer	ACTACAATTCCC	1	-1.632e+00	0.4235	15.0	1.24%	452.4	0.96%
NFIL3(bZIP)/HepG2-NFIL3-ChIP-Seq(Encode)/Homer	VTTACGTAAYNNNNN	1	-1.623e+00	0.4263	313.0	25.85%	11638.7	24.75%
Prop1(Homeobox)/GHFT1-PROP1.biotin-ChIP-Seq(GSE77302)/Homer	NTAATBNAATTA	1	-1.613e+00	0.4297	448.0	36.99%	16829.9	35.79%
MYB94(MYB)/col-MYB94-DAP-Seq(GSE60143)/Homer	WGGTRGTTGGKA	1	-1.605e+00	0.4321	142.0	11.73%	5142.8	10.94%
ZEB1(Zf)/PDAC-ZEB1-ChIP-Seq(GSE64557)/Homer	VCAGGTRDRY	1	-1.602e+00	0.4324	213.0	17.59%	7831.9	16.66%
IRF2(IRF)/Erythroblas-IRF2-ChIP-Seq(GSE36985)/Homer	GAAASYGAAASY	1	-1.601e+00	0.4324	44.0	3.63%	1493.2	3.18%
Barx1(Homeobox)/Stomach-Barx1.3xFlag-ChIP-Seq(GSE69483)/Homer	AAACMATTAN	1	-1.600e+00	0.4324	272.0	22.46%	10080.6	21.44%
ANAC004(NAC)/colamp-ANAC004-DAP-Seq(GSE60143)/Homer	WNCTTVYNNNRBAAG	1	-1.597e+00	0.4324	109.0	9.00%	3904.8	8.30%
GLI3(Zf)/Limb-GLI3-ChIP-Chip(GSE11077)/Homer	CGTGGGTGGTCC	1	-1.596e+00	0.4324	12.0	0.99%	352.4	0.75%
TCP16(TCP)/colamp-TCP16-DAP-Seq(GSE60143)/Homer	GTGGDCCYNNNNNNN	1	-1.594e+00	0.4324	56.0	4.62%	1934.9	4.11%
Smad3(MAD)/NPC-Smad3-ChIP-Seq(GSE36673)/Homer	TWGTCTGV	1	-1.588e+00	0.4331	432.0	35.67%	16224.8	34.51%
TRPS1(Zf)/MCF7-TRPS1-ChIP-Seq(GSE107013)/Homer	AGATAAGANN	1	-1.587e+00	0.4331	697.0	57.56%	26490.4	56.34%
AT1G01250(AP2EREBP)/col-AT1G01250-DAP-Seq(GSE60143)/Homer	YCACCGACAHTW	1	-1.578e+00	0.4357	32.0	2.64%	1061.7	2.26%
LBD13(LOBAS2)/colamp-LBD13-DAP-Seq(GSE60143)/Homer	KCCGTNWTTTBCGGC	1	-1.572e+00	0.4374	208.0	17.18%	7652.9	16.28%
NFY(CCAAT)/Promoter/Homer	RGCCAATSRG	1	-1.571e+00	0.4374	311.0	25.68%	11583.5	24.63%
Slug(Zf)/Mesoderm-Snai2-ChIP-Seq(GSE61475)/Homer	SNGCACCTGCHS	1	-1.568e+00	0.4374	48.0	3.96%	1645.1	3.50%
DREB26(AP2EREBP)/col-DREB26-DAP-Seq(GSE60143)/Homer	CCACCGACAH	1	-1.563e+00	0.4385	73.0	6.03%	2569.9	5.47%
GATA(Zf),IR4/iTreg-Gata3-ChIP-Seq(GSE20898)/Homer	NAGATWNBNATCTNN	1	-1.561e+00	0.4386	38.0	3.14%	1281.5	2.73%
TCP17(TCP)/col-TCP17-DAP-Seq(GSE60143)/Homer	GTGGTCCCCA	1	-1.544e+00	0.4449	5.0	0.41%	123.8	0.26%
SPL3(SBP)/colamp-SPL3-DAP-Seq(GSE60143)/Homer	WDTTGTACGGAH	1	-1.540e+00	0.4456	28.0	2.31%	922.7	1.96%
HIC1(Zf)/Treg-ZBTB29-ChIP-Seq(GSE99889)/Homer	TGCCAGCB	1	-1.524e+00	0.4521	250.0	20.64%	9270.2	19.72%
PAX6(Paired,Homeobox)/Forebrain-Pax6-ChIP-Seq(GSE66961)/Homer	NGTGTTCAVTSAAGCGKAAA	1	-1.511e+00	0.4568	25.0	2.06%	818.4	1.74%
Rbpj1(?)/Panc1-Rbpj1-ChIP-Seq(GSE47459)/Homer	HTTTCCCASG	1	-1.507e+00	0.4577	241.0	19.90%	8933.9	19.00%
RAP21(AP2EREBP)/colamp-RAP21-DAP-Seq(GSE60143)/Homer	BCACCGACAHNN	1	-1.501e+00	0.4595	78.0	6.44%	2769.7	5.89%
HIF-1b(HLH)/T47D-HIF1b-ChIP-Seq(GSE59937)/Homer	RTACGTGC	1	-1.498e+00	0.4600	272.0	22.46%	10121.4	21.53%
Elk1(ETS)/Hela-Elk1-ChIP-Seq(GSE31477)/Homer	HACTTCCGGY	1	-1.494e+00	0.4611	177.0	14.62%	6502.0	13.83%
ANAC011(NAC)/col-ANAC011-DAP-Seq(GSE60143)/Homer	TDCTTGYRNNDCAAG	1	-1.490e+00	0.4618	109.0	9.00%	3933.8	8.37%
ZNF675(Zf)/HEK293-ZNF675.GFP-ChIP-Seq(GSE58341)/Homer	ARGAGGMCAAAATGW	1	-1.480e+00	0.4658	34.0	2.81%	1148.9	2.44%
AT5G45580(G2like)/colamp-AT5G45580-DAP-Seq(GSE60143)/Homer	ADRGAATCTH	1	-1.478e+00	0.4658	615.0	50.78%	23356.9	49.67%
ZNF341(Zf)/EBV-ZNF341-ChIP-Seq(GSE113194)/Homer	GGAACAGCCG	1	-1.469e+00	0.4689	93.0	7.68%	3338.0	7.10%
Hoxd13(Homeobox)/ChickenMSG-Hoxd13.Flag-ChIP-Seq(GSE86088)/Homer	NCYAATAAAA	1	-1.462e+00	0.4710	633.0	52.27%	24063.7	51.18%
ELF1(ETS)/Jurkat-ELF1-ChIP-Seq(SRA014231)/Homer	AVCCGGAAGT	1	-1.448e+00	0.4769	130.0	10.73%	4737.2	10.07%
BBX31(Orphan)/col-BBX31-DAP-Seq(GSE60143)/Homer	NAAAAAGTDA	1	-1.439e+00	0.4801	577.0	47.65%	21902.8	46.58%
DREB19(AP2EREBP)/colamp-DREB19-DAP-Seq(GSE60143)/Homer	AATGTCGGTK	1	-1.434e+00	0.4815	180.0	14.86%	6637.0	14.12%
IRF4(IRF)/GM12878-IRF4-ChIP-Seq(GSE32465)/Homer	ACTGAAACCA	1	-1.426e+00	0.4845	166.0	13.71%	6108.6	12.99%
ZML2(C2C2gata)/col-ZML2-DAP-Seq(GSE60143)/Homer	CATCATCATC	1	-1.425e+00	0.4845	135.0	11.15%	4933.1	10.49%
TGA10(bZIP)/colamp-TGA10-DAP-Seq(GSE60143)/Homer	ATGACGTC	1	-1.424e+00	0.4845	185.0	15.28%	6831.2	14.53%
CHR(?)/Hela-CellCycle-Expression/Homer	SRGTTTCAAA	1	-1.412e+00	0.4884	335.0	27.66%	12574.1	26.74%
At1g64620(C2C2dof)/colamp-At1g64620-DAP-Seq(GSE60143)/Homer	CACTTTTT	1	-1.410e+00	0.4884	528.0	43.60%	20019.6	42.58%
Fra2(bZIP)/Striatum-Fra2-ChIP-Seq(GSE43429)/Homer	GGATGACTCATC	1	-1.408e+00	0.4885	107.0	8.84%	3881.9	8.26%
Unknown4/Drosophila-Promoters/Homer	AAAAATACCRMA	1	-1.404e+00	0.4894	66.0	5.45%	2344.6	4.99%
HOXA2(Homeobox)/mES-Hoxa2-ChIP-Seq(Donaldson_et_al.)/Homer	GYCATCMATCAT	1	-1.399e+00	0.4906	79.0	6.52%	2831.2	6.02%
MYB88(MYB)/col-MYB88-DAP-Seq(GSE60143)/Homer	HNACGCTCCT	1	-1.387e+00	0.4957	229.0	18.91%	8523.2	18.13%
dof43(C2C2dof)/colamp-dof43-DAP-Seq(GSE60143)/Homer	NAAAAAGTDA	1	-1.372e+00	0.5021	538.0	44.43%	20426.6	43.44%
PRDM14(Zf)/H1-PRDM14-ChIP-Seq(GSE22767)/Homer	RGGTCTCTAACY	1	-1.348e+00	0.5131	58.0	4.79%	2058.6	4.38%
NFkB-p65-Rel(RHD)/ThioMac-LPS-Expression(GSE23622)/Homer	GGAAATTCCC	1	-1.334e+00	0.5194	15.0	1.24%	481.2	1.02%
THRa(NR)/C17.2-THRa-ChIP-Seq(GSE38347)/Homer	GGTCANYTGAGGWCA	1	-1.332e+00	0.5197	39.0	3.22%	1356.1	2.88%
Pax7(Paired,Homeobox)/Myoblast-Pax7-ChIP-Seq(GSE25064)/Homer	TAATCAATTA	1	-1.324e+00	0.5229	124.0	10.24%	4549.4	9.68%
TFE3(bHLH)/MEF-TFE3-ChIP-Seq(GSE75757)/Homer	GTCACGTGACYV	1	-1.323e+00	0.5229	16.0	1.32%	518.8	1.10%
Knotted(Homeobox)/Corn-KN1-ChIP-Seq(GSE39161)/Homer	GAYGNGACRGGN	1	-1.303e+00	0.5316	366.0	30.22%	13819.3	29.39%
Unknown3/Arabidopsis-Promoters/Homer	AYTAAACCGG	1	-1.301e+00	0.5319	151.0	12.47%	5582.3	11.87%
CBF2(AP2EREBP)/colamp-CBF2-DAP-Seq(GSE60143)/Homer	YBRCCGACATNNNNN	1	-1.290e+00	0.5363	176.0	14.53%	6538.0	13.90%
LBD18(LOBAS2)/colamp-LBD18-DAP-Seq(GSE60143)/Homer	CKGAWWTTCHGS	1	-1.275e+00	0.5435	728.0	60.12%	27858.3	59.25%
CDX4(Homeobox)/ZebrafishEmbryos-Cdx4.Myc-ChIP-Seq(GSE48254)/Homer	NGYCATAAAWCH	1	-1.261e+00	0.5499	420.0	34.68%	15923.7	33.87%
Isl1(Homeobox)/Neuron-Isl1-ChIP-Seq(GSE31456)/Homer	CTAATKGV	1	-1.261e+00	0.5499	649.0	53.59%	24793.8	52.73%
PABPC1(?)/MEL-PABC1-CLIP-Seq(GSE69755)/Homer	HAATAAAGNN	1	-1.260e+00	0.5499	707.0	58.38%	27049.1	57.53%
CEBP(bZIP)/ThioMac-CEBPb-ChIP-Seq(GSE21512)/Homer	ATTGCGCAAC	1	-1.251e+00	0.5524	336.0	27.75%	12690.7	26.99%
AtGRF6(GRF)/col-AtGRF6-DAP-Seq(GSE60143)/Homer	NTGTCAGADNNNNNN	1	-1.249e+00	0.5526	218.0	18.00%	8160.8	17.36%
OBP3(C2C2dof)/col-OBP3-DAP-Seq(GSE60143)/Homer	NYWACTTTTT	1	-1.242e+00	0.5550	869.0	71.76%	33378.2	70.99%
BHLHA15(bHLH)/NIH3T3-BHLHB8.HA-ChIP-Seq(GSE119782)/Homer	NAMCAGCTGK	1	-1.238e+00	0.5562	185.0	15.28%	6902.5	14.68%
EKLF(Zf)/Erythrocyte-Klf1-ChIP-Seq(GSE20478)/Homer	NWGGGTGTGGCY	1	-1.234e+00	0.5575	15.0	1.24%	492.7	1.05%
HSF6(HSF)/col-HSF6-DAP-Seq(GSE60143)/Homer	TTYTAGAAGCTTCTA	1	-1.231e+00	0.5582	66.0	5.45%	2385.7	5.07%
MafF(bZIP)/HepG2-MafF-ChIP-Seq(GSE31477)/Homer	HWWGTCAGCAWWTTT	1	-1.230e+00	0.5582	100.0	8.26%	3669.1	7.80%
At1g77640(AP2EREBP)/col-At1g77640-DAP-Seq(GSE60143)/Homer	TGTCGGTGGA	1	-1.230e+00	0.5582	64.0	5.28%	2310.0	4.91%
Atoh1(bHLH)/Cerebellum-Atoh1-ChIP-Seq(GSE22111)/Homer	VNRVCAGCTGGY	1	-1.230e+00	0.5582	129.0	10.65%	4770.4	10.15%
AT3G25990(Trihelix)/colamp-AT3G25990-DAP-Seq(GSE60143)/Homer	TTAACCATAG	1	-1.226e+00	0.5582	281.0	23.20%	10587.5	22.52%
RUNX2(Runt)/PCa-RUNX2-ChIP-Seq(GSE33889)/Homer	NWAACCACADNN	1	-1.219e+00	0.5594	186.0	15.36%	6948.0	14.78%
Sox15(HMG)/CPA-Sox15-ChIP-Seq(GSE62909)/Homer	RAACAATGGN	1	-1.217e+00	0.5597	339.0	27.99%	12823.0	27.27%
AT1G76880(Trihelix)/col-AT1G76880-DAP-Seq(GSE60143)/Homer	ACGGTAAAAW	1	-1.175e+00	0.5826	177.0	14.62%	6622.3	14.08%
AT1G44830(AP2EREBP)/col-AT1G44830-DAP-Seq(GSE60143)/Homer	NCCACCGACA	1	-1.171e+00	0.5837	90.0	7.43%	3308.7	7.04%
CBF4(AP2EREBP)/colamp-CBF4-DAP-Seq(GSE60143)/Homer	NRCCGACDWNNNNNN	1	-1.166e+00	0.5855	251.0	20.73%	9464.0	20.13%
OCT:OCT(POU,Homeobox)/NPC-Brn1-ChIP-Seq(GSE35496)/Homer	ATGAATATTCATGAG	1	-1.154e+00	0.5915	4.0	0.33%	110.3	0.23%
DUX(Homeobox)/C2C12-Dux-ChIP-Seq(GSE87279)/Homer	BCWGATTCAATCAAN	1	-1.143e+00	0.5967	3.0	0.25%	78.0	0.17%
ZNF416(Zf)/HEK293-ZNF416.GFP-ChIP-Seq(GSE58341)/Homer	WDNCTGGGCA	1	-1.141e+00	0.5968	91.0	7.51%	3356.0	7.14%
AT1G12630(AP2EREBP)/colamp-AT1G12630-DAP-Seq(GSE60143)/Homer	TGTCGGCA	1	-1.134e+00	0.5998	151.0	12.47%	5644.5	12.00%
WUS1(Homeobox)/colamp-WUS1-DAP-Seq(GSE60143)/Homer	CAWTCATTCA	1	-1.130e+00	0.6015	205.0	16.93%	7714.5	16.41%
At4g01280(MYBrelated)/colamp-At4g01280-DAP-Seq(GSE60143)/Homer	AAATATCT	1	-1.126e+00	0.6029	263.0	21.72%	9944.4	21.15%
ASHR1(ND)/col-ASHR1-DAP-Seq(GSE60143)/Homer	NTGGTGAN	1	-1.121e+00	0.6043	340.0	28.08%	12912.5	27.46%
ATHB53(HB)/col-ATHB53-DAP-Seq(GSE60143)/Homer	CAATAATT	1	-1.120e+00	0.6043	335.0	27.66%	12721.0	27.05%
ETS:E-box(ETS,bHLH)/HPC7-Scl-ChIP-Seq(GSE22178)/Homer	AGGAARCAGCTG	1	-1.120e+00	0.6043	14.0	1.16%	469.5	1.00%
Stat3+il21(Stat)/CD4-Stat3-ChIP-Seq(GSE19198)/Homer	SVYTTCCNGGAARB	1	-1.119e+00	0.6043	132.0	10.90%	4924.0	10.47%
ANAC046(NAC)/colamp-ANAC046-DAP-Seq(GSE60143)/Homer	ACACGYWAYC	1	-1.114e+00	0.6043	650.0	53.67%	24918.8	53.00%
dof42(C2C2dof)/col-dof42-DAP-Seq(GSE60143)/Homer	AAAAAGGC	1	-1.111e+00	0.6048	193.0	15.94%	7262.6	15.45%
Elf4(ETS)/BMDM-Elf4-ChIP-Seq(GSE88699)/Homer	ACTTCCKGKT	1	-1.107e+00	0.6059	225.0	18.58%	8492.4	18.06%
WRKY21(WRKY)/colamp-WRKY21-DAP-Seq(GSE60143)/Homer	DCGTTGACTTTT	1	-1.101e+00	0.6090	45.0	3.72%	1626.5	3.46%
EMB1789(C3H)/col-EMB1789-DAP-Seq(GSE60143)/Homer	TWTTTACCGYND	1	-1.099e+00	0.6090	195.0	16.10%	7344.6	15.62%
AT1G76870(Trihelix)/col-AT1G76870-DAP-Seq(GSE60143)/Homer	AAAACCRGWW	1	-1.082e+00	0.6179	162.0	13.38%	6086.1	12.94%
MYB62(MYB)/colamp-MYB62-DAP-Seq(GSE60143)/Homer	NTACCTAACT	1	-1.075e+00	0.6211	425.0	35.09%	16221.7	34.50%
TEAD(TEA)/Fibroblast-PU.1-ChIP-Seq(Unpublished)/Homer	YCWGGAATGY	1	-1.066e+00	0.6260	187.0	15.44%	7052.7	15.00%
PSE(SNAPc)/K562-mStart-Seq/Homer	WAVTCACCMTAASYDAAAAG	1	-1.060e+00	0.6284	232.0	19.16%	8784.3	18.68%
Nkx2.2(Homeobox)/NPC-Nkx2.2-ChIP-Seq(GSE61673)/Homer	BTBRAGTGSN	1	-1.056e+00	0.6295	420.0	34.68%	16039.4	34.11%
FOXK2(Forkhead)/U2OS-FOXK2-ChIP-Seq(E-MTAB-2204)/Homer	SCHTGTTTACAT	1	-1.056e+00	0.6295	201.0	16.60%	7594.3	16.15%
TCF4(bHLH)/SHSY5Y-TCF4-ChIP-Seq(GSE96915)/Homer	SMCATCTGKH	1	-1.043e+00	0.6356	203.0	16.76%	7677.6	16.33%
bZIP:IRF(bZIP,IRF)/Th17-BatF-ChIP-Seq(GSE39756)/Homer	NAGTTTCABTHTGACTNW	1	-1.039e+00	0.6371	158.0	13.05%	5951.7	12.66%
FOXK1(Forkhead)/HEK293-FOXK1-ChIP-Seq(GSE51673)/Homer	NVWTGTTTAC	1	-1.039e+00	0.6371	389.0	32.12%	14851.0	31.58%
GEI-11(Myb?)/cElegans-L4-GEI11-ChIP-Seq(modEncode)/Homer	CCGACAYYTYACGGG	1	-1.026e+00	0.6432	9.0	0.74%	297.7	0.63%
RUNX1(Runt)/Jurkat-RUNX1-ChIP-Seq(GSE29180)/Homer	AAACCACARM	1	-1.024e+00	0.6433	240.0	19.82%	9110.7	19.38%
AT2G40260(G2like)/colamp-AT2G40260-DAP-Seq(GSE60143)/Homer	WAAAYATTCTTT	1	-9.969e-01	0.6597	612.0	50.54%	23517.5	50.02%
AT2G38300(G2like)/col-AT2G38300-DAP-Seq(GSE60143)/Homer	ADRGAATGTT	1	-9.967e-01	0.6597	518.0	42.77%	19871.8	42.26%
PRDM15(Zf)/ESC-Prdm15-ChIP-Seq(GSE73694)/Homer	YCCDNTCCAGGTTTT	1	-9.850e-01	0.6652	211.0	17.42%	8013.3	17.04%
At4g31060(AP2EREBP)/colamp-At4g31060-DAP-Seq(GSE60143)/Homer	CACCGACAAW	1	-9.808e-01	0.6668	155.0	12.80%	5862.0	12.47%
PPARa(NR),DR1/Liver-Ppara-ChIP-Seq(GSE47954)/Homer	VNAGGKCAAAGGTCA	1	-9.782e-01	0.6674	157.0	12.96%	5939.6	12.63%
Ets1-distal(ETS)/CD4+-PolII-ChIP-Seq(Barski_et_al.)/Homer	MACAGGAAGT	1	-9.736e-01	0.6693	41.0	3.39%	1504.8	3.20%
At5g52660(MYBrelated)/colamp-At5g52660-DAP-Seq(GSE60143)/Homer	HAAAAATATCTW	1	-9.695e-01	0.6708	232.0	19.16%	8830.1	18.78%
CCA(Myb)/Arabidopsis-CCA.GFP-ChIP-Seq(GSE70533)/Homer	AGATATYTTT	1	-9.597e-01	0.6762	339.0	27.99%	12966.1	27.58%
At1g22810(AP2EREBP)/colamp-At1g22810-DAP-Seq(GSE60143)/Homer	BCACCGACANNN	1	-9.594e-01	0.6762	147.0	12.14%	5563.6	11.83%
Six4(Homeobox)/MCF7-SIX4-ChIP-Seq(Encode)/Homer	TGWAAYCTGABACCB	1	-9.487e-01	0.6813	17.0	1.40%	603.2	1.28%
Cdx2(Homeobox)/mES-Cdx2-ChIP-Seq(GSE14586)/Homer	GYMATAAAAH	1	-9.472e-01	0.6813	332.0	27.42%	12703.2	27.02%
Zfp57(Zf)/H1-ZFP57.HA-ChIP-Seq(GSE115387)/Homer	NANTGCSGCA	1	-9.444e-01	0.6818	91.0	7.51%	3420.7	7.27%
Otx2(Homeobox)/EpiLC-Otx2-ChIP-Seq(GSE56098)/Homer	NYTAATCCYB	1	-9.320e-01	0.6891	304.0	25.10%	11630.7	24.74%
VND6(NAC)/col-VND6-DAP-Seq(GSE60143)/Homer	DCTTNHTTTTYAMGY	1	-9.298e-01	0.6894	305.0	25.19%	11670.1	24.82%
AT3G52440(C2C2dof)/colamp-AT3G52440-DAP-Seq(GSE60143)/Homer	DTHACTTTTT	1	-9.290e-01	0.6894	755.0	62.35%	29119.8	61.93%
Sox4(HMG)/proB-Sox4-ChIP-Seq(GSE50066)/Homer	YCTTTGTTCC	1	-9.131e-01	0.6985	240.0	19.82%	9169.8	19.50%
DEAR5(AP2EREBP)/col-DEAR5-DAP-Seq(GSE60143)/Homer	NDWTGTCGGTGRWDN	1	-9.105e-01	0.6991	62.0	5.12%	2321.3	4.94%
MYB121(MYB)/col-MYB121-DAP-Seq(GSE60143)/Homer	YNTACCTAACWW	1	-9.099e-01	0.6991	151.0	12.47%	5739.6	12.21%
At2g44940(AP2EREBP)/colamp-At2g44940-DAP-Seq(GSE60143)/Homer	NYACCGACAHNNNNN	1	-9.075e-01	0.6991	79.0	6.52%	2973.8	6.32%
NTM1(NAC)/col-NTM1-DAP-Seq(GSE60143)/Homer	ACTTRTARAASAAGT	1	-9.071e-01	0.6991	132.0	10.90%	5009.5	10.65%
OCT4-SOX2-TCF-NANOG(POU,Homeobox,HMG)/mES-Oct4-ChIP-Seq(GSE11431)/Homer	ATTTGCATAACAATG	1	-9.048e-01	0.6991	85.0	7.02%	3204.4	6.81%
AT3G10580(MYBrelated)/colamp-AT3G10580-DAP-Seq(GSE60143)/Homer	TACCTAACWNHW	1	-9.010e-01	0.6997	166.0	13.71%	6321.7	13.44%
KAN2(G2like)/colamp-KAN2-DAP-Seq(GSE60143)/Homer	ATATTCTY	1	-8.996e-01	0.6997	465.0	38.40%	17882.7	38.03%
SPL9(SBP)/colamp-SPL9-DAP-Seq(GSE60143)/Homer	BTGTACTT	1	-8.990e-01	0.6997	585.0	48.31%	22536.1	47.93%
Twist(bHLH)/HMLE-TWIST1-ChIP-Seq(Chang_et_al)/Homer	VCAKCTGGNNNCCAGMTGBN	1	-8.945e-01	0.7006	9.0	0.74%	311.9	0.66%
FOXA1:AR(Forkhead,NR)/LNCAP-AR-ChIP-Seq(GSE27824)/Homer	AGTAAACAAAAAAGAACAND	1	-8.855e-01	0.7057	24.0	1.98%	878.7	1.87%
TGA1(bZIP)/colamp-TGA1-DAP-Seq(GSE60143)/Homer	TGACGTCAKC	1	-8.832e-01	0.7061	102.0	8.42%	3865.2	8.22%
E2A(bHLH),near_PU.1/Bcell-PU.1-ChIP-Seq(GSE21512)/Homer	NVCACCTGBN	1	-8.800e-01	0.7072	140.0	11.56%	5329.8	11.34%
Arnt:Ahr(bHLH)/MCF7-Arnt-ChIP-Seq(Lo_et_al.)/Homer	TBGCACGCAA	1	-8.708e-01	0.7125	156.0	12.88%	5950.6	12.66%
PRDM10(Zf)/HEK293-PRDM10.eGFP-ChIP-Seq(Encode)/Homer	TGGTACATTCCA	1	-8.697e-01	0.7125	97.0	8.01%	3678.2	7.82%
SRS7(SRS)/colamp-SRS7-DAP-Seq(GSE60143)/Homer	HATAGGTTTH	1	-8.621e-01	0.7163	667.0	55.08%	25746.4	54.76%
LEF1(HMG)/H1-LEF1-ChIP-Seq(GSE64758)/Homer	CCTTTGATST	1	-8.612e-01	0.7163	244.0	20.15%	9353.8	19.89%
WRKY7(WRKY)/colamp-WRKY7-DAP-Seq(GSE60143)/Homer	AAAAGTCAACGSHWD	1	-8.609e-01	0.7163	2.0	0.17%	56.9	0.12%
PBX1(Homeobox)/MCF7-PBX1-ChIP-Seq(GSE28007)/Homer	GSCTGTCACTCA	1	-8.607e-01	0.7163	7.0	0.58%	240.9	0.51%
EBF1(EBF)/Near-E2A-ChIP-Seq(GSE21512)/Homer	GTCCCCWGGGGA	1	-8.592e-01	0.7163	51.0	4.21%	1915.1	4.07%
TGA9(bZIP)/colamp-TGA9-DAP-Seq(GSE60143)/Homer	VTGACGTC	1	-8.586e-01	0.7163	348.0	28.74%	13378.7	28.45%
LMI1(HB)/colamp-LMI1-DAP-Seq(GSE60143)/Homer	AATTATTG	1	-8.538e-01	0.7163	432.0	35.67%	16635.1	35.38%
AT3G60490(AP2EREBP)/colamp-AT3G60490-DAP-Seq(GSE60143)/Homer	NNRCCGACANNNNNN	1	-8.416e-01	0.7225	95.0	7.84%	3612.5	7.68%
CBF3(AP2EREBP)/colamp-CBF3-DAP-Seq(GSE60143)/Homer	YNRCCGACATNN	1	-8.412e-01	0.7225	157.0	12.96%	6003.8	12.77%
HSFA1E(HSF)/col-HSFA1E-DAP-Seq(GSE60143)/Homer	TTCTAGAAGCTTCTA	1	-8.363e-01	0.7239	18.0	1.49%	659.0	1.40%
DREB2(AP2EREBP)/col-DREB2-DAP-Seq(GSE60143)/Homer	TMACCGACATWA	1	-8.359e-01	0.7239	151.0	12.47%	5774.9	12.28%
ZNF669(Zf)/HEK293-ZNF669.GFP-ChIP-Seq(GSE58341)/Homer	GARTGGTCATCGCCC	1	-8.311e-01	0.7252	19.0	1.57%	698.6	1.49%
CEJ1(AP2EREBP)/col-CEJ1-DAP-Seq(GSE60143)/Homer	WWTGTCGGTG	1	-8.165e-01	0.7346	304.0	25.10%	11702.3	24.89%
GT2(Trihelix)/colamp-GT2-DAP-Seq(GSE60143)/Homer	AMGGTAAAWWWN	1	-8.152e-01	0.7346	465.0	38.40%	17942.7	38.16%
TEAD4(TEA)/Tropoblast-Tead4-ChIP-Seq(GSE37350)/Homer	CCWGGAATGY	1	-8.137e-01	0.7346	185.0	15.28%	7099.9	15.10%
Klf4(Zf)/mES-Klf4-ChIP-Seq(GSE11431)/Homer	GCCACACCCA	1	-8.039e-01	0.7403	23.0	1.90%	856.9	1.82%
At2g01060(G2like)/colamp-At2g01060-DAP-Seq(GSE60143)/Homer	AGATKCBNWW	1	-8.016e-01	0.7408	928.0	76.63%	35935.4	76.42%
SPL11(SBP)/col100-SPL11-DAP-Seq(GSE60143)/Homer	YTGTACTTBH	1	-7.975e-01	0.7425	194.0	16.02%	7456.3	15.86%
Hoxa11(Homeobox)/ChickenMSG-Hoxa11.Flag-ChIP-Seq(GSE86088)/Homer	TTTTATGGCM	1	-7.949e-01	0.7432	790.0	65.24%	30574.4	65.02%
TEAD2(TEA)/Py2T-Tead2-ChIP-Seq(GSE55709)/Homer	CCWGGAATGY	1	-7.948e-01	0.7432	110.0	9.08%	4210.4	8.95%
STAT1(Stat)/HelaS3-STAT1-ChIP-Seq(GSE12782)/Homer	NATTTCCNGGAAAT	1	-7.911e-01	0.7436	76.0	6.28%	2899.8	6.17%
HDG7(HB)/col-HDG7-DAP-Seq(GSE60143)/Homer	WGCATTTAATGC	1	-7.891e-01	0.7439	66.0	5.45%	2514.1	5.35%
ARE(NR)/LNCAP-AR-ChIP-Seq(GSE27824)/Homer	RGRACASNSTGTYCYB	1	-7.853e-01	0.7455	26.0	2.15%	975.3	2.07%
Brn2(POU,Homeobox)/NPC-Brn2-ChIP-Seq(GSE35496)/Homer	ATGAATATTC	1	-7.782e-01	0.7496	56.0	4.62%	2132.7	4.54%
RBPJ:Ebox(?,bHLH)/Panc1-Rbpj1-ChIP-Seq(GSE47459)/Homer	GGGRAARRGRMCAGMTG	1	-7.623e-01	0.7603	37.0	3.06%	1404.9	2.99%
Mouse_Recombination_Hotspot(Zf)/Testis-DMC1-ChIP-Seq(GSE24438)/Homer	ACTYKNATTCGTGNTACTTC	1	-7.583e-01	0.7621	22.0	1.82%	827.3	1.76%
Egr2(Zf)/Thymocytes-Egr2-ChIP-Seq(GSE34254)/Homer	NGCGTGGGCGGR	1	-7.576e-01	0.7621	10.0	0.83%	366.6	0.78%
GRE(NR),IR3/RAW264.7-GRE-ChIP-Seq(Unpublished)/Homer	VAGRACAKWCTGTYC	1	-7.534e-01	0.7634	38.0	3.14%	1445.6	3.07%
ATHB20(Homeobox)/colamp-ATHB20-DAP-Seq(GSE60143)/Homer	CAATHATT	1	-7.509e-01	0.7640	296.0	24.44%	11436.3	24.32%
TCP3(TCP)/colamp-TCP3-DAP-Seq(GSE60143)/Homer	WGTGGTCCCAAHWWW	1	-7.444e-01	0.7677	42.0	3.47%	1602.2	3.41%
Jun-AP1(bZIP)/K562-cJun-ChIP-Seq(GSE31477)/Homer	GATGASTCATCN	1	-7.376e-01	0.7717	28.0	2.31%	1063.3	2.26%
GFY-Staf(?,Zf)/Promoter/Homer	RACTACAATTCCCAGAAKGC	1	-7.357e-01	0.7720	5.0	0.41%	177.5	0.38%
dHNF4(NR)/Fly-HNF4-ChIP-Seq(GSE73675)/Homer	GGTCCAAAGTCCAMT	1	-7.329e-01	0.7729	11.0	0.91%	408.6	0.87%
NeuroD1(bHLH)/Islet-NeuroD1-ChIP-Seq(GSE30298)/Homer	GCCATCTGTT	1	-7.225e-01	0.7797	89.0	7.35%	3429.1	7.29%
CTCF(Zf)/CD4+-CTCF-ChIP-Seq(Barski_et_al.)/Homer	AYAGTGCCMYCTRGTGGCCA	1	-7.212e-01	0.7797	4.0	0.33%	140.5	0.30%
AT1G49560(G2like)/colamp-AT1G49560-DAP-Seq(GSE60143)/Homer	GAWTCTNWDA	1	-7.210e-01	0.7797	524.0	43.27%	20304.2	43.18%
SCRT1(Zf)/HEK293-SCRT1.eGFP-ChIP-Seq(Encode)/Homer	GCAACAGGTG	1	-7.148e-01	0.7819	61.0	5.04%	2347.8	4.99%
ZNF317(Zf)/HEK293-ZNF317.GFP-ChIP-Seq(GSE58341)/Homer	GTCWGCTGTYYCTCT	1	-7.019e-01	0.7908	14.0	1.16%	529.4	1.13%
Tcfcp2l1(CP2)/mES-Tcfcp2l1-ChIP-Seq(GSE11431)/Homer	NRAACCRGTTYRAACCRGYT	1	-6.979e-01	0.7927	22.0	1.82%	840.3	1.79%
HOXD13(Homeobox)/Chicken-Hoxd13-ChIP-Seq(GSE38910)/Homer	NCYAATAAAA	1	-6.860e-01	0.8009	458.0	37.82%	17771.6	37.80%
EIL4(EIL)/Tomato-EIL4-ChIP-Seq(GSE116581)/Homer	GATTCAWTGAAT	1	-6.806e-01	0.8040	44.0	3.63%	1699.5	3.61%
BORIS(Zf)/K562-CTCFL-ChIP-Seq(GSE32465)/Homer	CNNBRGCGCCCCCTGSTGGC	1	-6.768e-01	0.8057	6.0	0.50%	222.1	0.47%
Unknown1(NR/Ini-like)/Drosophila-Promoters/Homer	MYGGTCACACTG	1	-6.750e-01	0.8059	24.0	1.98%	923.9	1.96%
Hoxd12(Homeobox)/ChickenMSG-Hoxd12.Flag-ChIP-Seq(GSE86088)/Homer	HDGYAATGAAAN	1	-6.747e-01	0.8059	686.0	56.65%	26632.0	56.64%
CBF1(AP2EREBP)/colamp-CBF1-DAP-Seq(GSE60143)/Homer	YRCCGACATN	1	-6.736e-01	0.8059	199.0	16.43%	7724.7	16.43%
Tbx6(T-box)/ESC-Tbx6-ChIP-Seq(GSE93524)/Homer	DAGGTGTBAA	1	-6.717e-01	0.8059	232.0	19.16%	9007.8	19.16%
STAT4(Stat)/CD4-Stat4-ChIP-Seq(GSE22104)/Homer	NYTTCCWGGAAR	1	-6.711e-01	0.8059	228.0	18.83%	8852.0	18.83%
AT2G28920(ND)/col-AT2G28920-DAP-Seq(GSE60143)/Homer	WAGATATTTWTW	1	-6.646e-01	0.8079	133.0	10.98%	5165.3	10.99%
TRP2(MYBrelated)/colamp-TRP2-DAP-Seq(GSE60143)/Homer	TAAACCCT	1	-6.646e-01	0.8079	85.0	7.02%	3299.7	7.02%
FOXM1(Forkhead)/MCF7-FOXM1-ChIP-Seq(GSE72977)/Homer	TRTTTACTTW	1	-6.626e-01	0.8079	330.0	27.25%	12820.3	27.27%
EPR1(MYBrelated)/colamp-EPR1-DAP-Seq(GSE60143)/Homer	AAATATCT	1	-6.597e-01	0.8079	184.0	15.19%	7150.1	15.21%
LHY1(MYBrelated)/col-LHY1-DAP-Seq(GSE60143)/Homer	AAATATCT	1	-6.597e-01	0.8079	184.0	15.19%	7150.1	15.21%
STAT6(Stat)/Macrophage-Stat6-ChIP-Seq(GSE38377)/Homer	TTCCKNAGAA	1	-6.583e-01	0.8079	153.0	12.63%	5946.4	12.65%
caudal(Homeobox)/Drosophila-Embryos-ChIP-Chip(modEncode)/Homer	GGYCATAAAW	1	-6.557e-01	0.8079	364.0	30.06%	14146.9	30.09%
AT5G66940(C2C2dof)/col-AT5G66940-DAP-Seq(GSE60143)/Homer	NNHACTTTWT	1	-6.537e-01	0.8079	671.0	55.41%	26067.5	55.44%
HIF2a(bHLH)/785_O-HIF2a-ChIP-Seq(GSE34871)/Homer	GCACGTACCC	1	-6.484e-01	0.8109	101.0	8.34%	3929.8	8.36%
HSFB4(HSF)/col-HSFB4-DAP-Seq(GSE60143)/Homer	TTCTAGAAGCTTCTA	1	-6.458e-01	0.8117	7.0	0.58%	265.0	0.56%
CUC2(NAC)/colamp-CUC2-DAP-Seq(GSE60143)/Homer	TRCKTGTNNNWCAMG	1	-6.438e-01	0.8120	104.0	8.59%	4048.8	8.61%
Six1(Homeobox)/Myoblast-Six1-ChIP-Chip(GSE20150)/Homer	GKVTCADRTTWC	1	-6.403e-01	0.8137	85.0	7.02%	3310.1	7.04%
Pax8(Paired,Homeobox)/Thyroid-Pax8-ChIP-Seq(GSE26938)/Homer	GTCATGCHTGRCTGS	1	-6.346e-01	0.8170	25.0	2.06%	972.8	2.07%
KLF3(Zf)/MEF-Klf3-ChIP-Seq(GSE44748)/Homer	NRGCCCCRCCCHBNN	1	-6.316e-01	0.8182	27.0	2.23%	1051.3	2.24%
KLF5(Zf)/LoVo-KLF5-ChIP-Seq(GSE49402)/Homer	DGGGYGKGGC	1	-6.305e-01	0.8182	98.0	8.09%	3821.1	8.13%
At2g03500(G2like)/col-At2g03500-DAP-Seq(GSE60143)/Homer	WWAGAATATTCT	1	-6.294e-01	0.8182	86.0	7.10%	3354.5	7.13%
Mef2a(MADS)/HL1-Mef2a.biotin-ChIP-Seq(GSE21529)/Homer	CYAAAAATAG	1	-6.276e-01	0.8182	142.0	11.73%	5536.5	11.77%
ATHB21(HB)/colamp-ATHB21-DAP-Seq(GSE60143)/Homer	YCAATWAT	1	-6.221e-01	0.8209	308.0	25.43%	11997.1	25.51%
HSF3(HSF)/colamp-HSF3-DAP-Seq(GSE60143)/Homer	NTTCTAGAAKCTTCT	1	-6.214e-01	0.8209	288.0	23.78%	11220.7	23.86%
RAR:RXR(NR),DR5/ES-RAR-ChIP-Seq(GSE56893)/Homer	RGGTCADNNAGAGGTCAV	1	-6.195e-01	0.8209	2.0	0.17%	70.4	0.15%
Pit1(Homeobox)/GCrat-Pit1-ChIP-Seq(GSE58009)/Homer	ATGMATATDC	1	-6.171e-01	0.8213	446.0	36.83%	17364.8	36.93%
Phox2a(Homeobox)/Neuron-Phox2a-ChIP-Seq(GSE31456)/Homer	YTAATYNRATTA	1	-6.099e-01	0.8259	306.0	25.27%	11929.2	25.37%
Unknown2/Arabidopsis-Promoters/Homer	AAACGACGTCGTTTT	1	-6.094e-01	0.8259	19.0	1.57%	743.4	1.58%
At2g41835(C2H2)/col-At2g41835-DAP-Seq(GSE60143)/Homer	TTTGAAAA	1	-6.084e-01	0.8259	271.0	22.38%	10570.0	22.48%
Zelda(Zf)/Embryo-zld-ChIP-Seq(GSE65441)/Homer	KBCTACCTGW	1	-6.062e-01	0.8259	66.0	5.45%	2584.5	5.50%
p73(p53)/Trachea-p73-ChIP-Seq(PRJNA310161)/Homer	NRRRCAWGTCCDGRCATGYY	1	-6.060e-01	0.8259	5.0	0.41%	191.4	0.41%
Pit1+1bp(Homeobox)/GCrat-Pit1-ChIP-Seq(GSE58009)/Homer	ATGCATAATTCA	1	-6.048e-01	0.8259	210.0	17.34%	8198.5	17.44%
YY1(Zf)/Promoter/Homer	CAAGATGGCGGC	1	-5.987e-01	0.8276	13.0	1.07%	509.3	1.08%
X-box(HTH)/NPC-H3K4me1-ChIP-Seq(GSE16256)/Homer	GGTTGCCATGGCAA	1	-5.983e-01	0.8276	15.0	1.24%	588.8	1.25%
ZNF41(Zf)/HEK293-ZNF41.GFP-ChIP-Seq(GSE58341)/Homer	CCTCATGGTGYCYTWYTCCCTTGTG	1	-5.976e-01	0.8276	5.0	0.41%	192.9	0.41%
TEAD3(TEA)/HepG2-TEAD3-ChIP-Seq(Encode)/Homer	TRCATTCCAG	1	-5.973e-01	0.8276	327.0	27.00%	12756.2	27.13%
Tcf4(HMG)/Hct116-Tcf4-ChIP-Seq(SRA012054)/Homer	ASATCAAAGGVA	1	-5.923e-01	0.8279	154.0	12.72%	6025.6	12.81%
Duxbl(Homeobox)/NIH3T3-Duxbl.HA-ChIP-Seq(GSE119782)/Homer	TAAYCYAATCAA	1	-5.920e-01	0.8279	57.0	4.71%	2238.8	4.76%
NLP7(RWPRK)/col-NLP7-DAP-Seq(GSE60143)/Homer	TGRCCYTTCR	1	-5.914e-01	0.8279	345.0	28.49%	13461.5	28.63%
ATHB40(HB)/col-ATHB40-DAP-Seq(GSE60143)/Homer	HCAATWATTG	1	-5.908e-01	0.8279	471.0	38.89%	18359.6	39.05%
Foxa3(Forkhead)/Liver-Foxa3-ChIP-Seq(GSE77670)/Homer	BSNTGTTTACWYWGN	1	-5.890e-01	0.8279	97.0	8.01%	3803.3	8.09%
Tcf7(HMG)/GM12878-TCF7-ChIP-Seq(Encode)/Homer	CTTTGATGTGSB	1	-5.865e-01	0.8279	111.0	9.17%	4351.1	9.25%
SPL15(SBP)/colamp-SPL15-DAP-Seq(GSE60143)/Homer	WDWMMGTACADW	1	-5.855e-01	0.8279	477.0	39.39%	18597.5	39.55%
AT4G27900(C2C2COlike)/col-AT4G27900-DAP-Seq(GSE60143)/Homer	TCTCVACCGTTSATT	1	-5.854e-01	0.8279	9.0	0.74%	353.1	0.75%
TGA3(bZIP)/colamp-TGA3-DAP-Seq(GSE60143)/Homer	WTGATGACGTCATCW	1	-5.854e-01	0.8279	9.0	0.74%	353.4	0.75%
WRKY8(WRKY)/colamp-WRKY8-DAP-Seq(GSE60143)/Homer	CGTTGACTTT	1	-5.849e-01	0.8279	42.0	3.47%	1653.6	3.52%
ANAC038(NAC)/col-ANAC038-DAP-Seq(GSE60143)/Homer	ACACGTWAYC	1	-5.841e-01	0.8279	663.0	54.75%	25820.9	54.91%
ANAC062(NAC)/colamp-ANAC062-DAP-Seq(GSE60143)/Homer	TACTTANTNWNYAAG	1	-5.742e-01	0.8293	113.0	9.33%	4436.5	9.44%
RUNX(Runt)/HPC7-Runx1-ChIP-Seq(GSE22178)/Homer	SAAACCACAG	1	-5.732e-01	0.8293	145.0	11.97%	5686.1	12.09%
HAP3(CCAATHAP3)/col-HAP3-DAP-Seq(GSE60143)/Homer	TGATGGAW	1	-5.676e-01	0.8324	132.0	10.90%	5182.3	11.02%
Hoxa13(Homeobox)/ChickenMSG-Hoxa13.Flag-ChIP-Seq(GSE86088)/Homer	CYHATAAAAN	1	-5.672e-01	0.8324	818.0	67.55%	31846.4	67.73%
Twist2(bHLH)/Myoblast-Twist2.Ty1-ChIP-Seq(GSE127998)/Homer	MCAGCTGBYH	1	-5.640e-01	0.8329	234.0	19.32%	9163.9	19.49%
Tlx?(NR)/NPC-H3K4me1-ChIP-Seq(GSE16256)/Homer	CTGGCAGSCTGCCA	1	-5.637e-01	0.8329	27.0	2.23%	1070.8	2.28%
Pitx1:Ebox(Homeobox,bHLH)/Hindlimb-Pitx1-ChIP-Seq(GSE41591)/Homer	YTAATTRAWWCCAGATGT	1	-5.592e-01	0.8344	55.0	4.54%	2173.9	4.62%
SPL13(SBP)/col-SPL13-DAP-Seq(GSE60143)/Homer	WAHTGTACGGAH	1	-5.543e-01	0.8373	48.0	3.96%	1900.1	4.04%
Oct4:Sox17(POU,Homeobox,HMG)/F9-Sox17-ChIP-Seq(GSE44553)/Homer	CCATTGTATGCAAAT	1	-5.434e-01	0.8452	50.0	4.13%	1983.9	4.22%
ZNF415(Zf)/HEK293-ZNF415.GFP-ChIP-Seq(GSE58341)/Homer	GRTGMTRGAGCC	1	-5.430e-01	0.8452	70.0	5.78%	2769.5	5.89%
PQM-1(?)/cElegans-L3-ChIP-Seq(modEncode)/Homer	ACTGATAAGA	1	-5.414e-01	0.8452	165.0	13.63%	6488.3	13.80%
WRKY43(WRKY)/colamp-WRKY43-DAP-Seq(GSE60143)/Homer	NCGTTGACTTTT	1	-5.409e-01	0.8452	127.0	10.49%	5003.1	10.64%
MITF(bHLH)/MastCells-MITF-ChIP-Seq(GSE48085)/Homer	RTCATGTGAC	1	-5.408e-01	0.8452	159.0	13.13%	6254.7	13.30%
ANAC050(NAC)/colamp-ANAC050-DAP-Seq(GSE60143)/Homer	WNCTTGNNNNNCAAG	1	-5.405e-01	0.8452	156.0	12.88%	6137.4	13.05%
Zic3(Zf)/mES-Zic3-ChIP-Seq(GSE37889)/Homer	GGCCYCCTGCTGDGH	1	-5.374e-01	0.8452	21.0	1.73%	840.2	1.79%
ZNF7(Zf)/HepG2-ZNF7.Flag-ChIP-Seq(Encode)/Homer	CTGCCWVCTTTTRTA	1	-5.371e-01	0.8452	124.0	10.24%	4888.0	10.40%
ZNF143|STAF(Zf)/CUTLL-ZNF143-ChIP-Seq(GSE29600)/Homer	ATTTCCCAGVAKSCY	1	-5.336e-01	0.8452	27.0	2.23%	1079.0	2.29%
NF1:FOXA1(CTF,Forkhead)/LNCAP-FOXA1-ChIP-Seq(GSE27824)/Homer	WNTGTTTRYTTTGGCA	1	-5.258e-01	0.8490	15.0	1.24%	604.2	1.29%
Hoxd11(Homeobox)/ChickenMSG-Hoxd11.Flag-ChIP-Seq(GSE86088)/Homer	VGCCATAAAA	1	-5.232e-01	0.8501	782.0	64.57%	30493.7	64.85%
Hoxa9(Homeobox)/ChickenMSG-Hoxa9.Flag-ChIP-Seq(GSE86088)/Homer	RGCAATNAAA	1	-5.222e-01	0.8501	846.0	69.86%	32972.6	70.12%
Oct2(POU,Homeobox)/Bcell-Oct2-ChIP-Seq(GSE21512)/Homer	ATATGCAAAT	1	-5.149e-01	0.8546	104.0	8.59%	4118.2	8.76%
ATHB6(Homeobox)/col-ATHB6-DAP-Seq(GSE60143)/Homer	AATGATTG	1	-5.131e-01	0.8550	651.0	53.76%	25425.9	54.07%
SPL1(SBP)/colamp-SPL1-DAP-Seq(GSE60143)/Homer	HYGTACDTWH	1	-5.121e-01	0.8550	571.0	47.15%	22321.0	47.47%
WRKY17(WRKY)/colamp-WRKY17-DAP-Seq(GSE60143)/Homer	GCGTTGACTTTT	1	-5.031e-01	0.8610	4.0	0.33%	163.6	0.35%
PRDM9(Zf)/Testis-DMC1-ChIP-Seq(GSE35498)/Homer	ADGGYAGYAGCATCT	1	-5.013e-01	0.8614	83.0	6.85%	3301.8	7.02%
HAT5(Homeobox)/colamp-HAT5-DAP-Seq(GSE60143)/Homer	DCAATWATTG	1	-4.957e-01	0.8650	102.0	8.42%	4051.9	8.62%
GATA15(C2C2gata)/col-GATA15-DAP-Seq(GSE60143)/Homer	KATGATCA	1	-4.955e-01	0.8650	580.0	47.89%	22688.3	48.25%
ZNF136(Zf)/HEK293-ZNF136.GFP-ChIP-Seq(GSE58341)/Homer	YTKGATAHAGTATTCTWGGTNGGCA	1	-4.950e-01	0.8650	28.0	2.31%	1131.8	2.41%
WRKY26(WRKY)/colamp-WRKY26-DAP-Seq(GSE60143)/Homer	CGTTGACTWDKN	1	-4.926e-01	0.8650	171.0	14.12%	6758.2	14.37%
MYNN(Zf)/HEK293-MYNN.eGFP-ChIP-Seq(Encode)/Homer	TTCAAAWTAAAAGTC	1	-4.906e-01	0.8650	89.0	7.35%	3543.0	7.54%
HOXB13(Homeobox)/ProstateTumor-HOXB13-ChIP-Seq(GSE56288)/Homer	TTTTATKRGG	1	-4.898e-01	0.8650	414.0	34.19%	16241.7	34.54%
ABF1/SacCer-Promoters/Homer	CGTRNAAARTGA	1	-4.884e-01	0.8650	104.0	8.59%	4134.8	8.79%
LIN-15B(Zf)/cElegans-L3-LIN15B-ChIP-Seq(modEncode)/Homer	CARTGGAGCGCRYTTGCATT	1	-4.869e-01	0.8650	1.0	0.08%	37.3	0.08%
Bach2(bZIP)/OCILy7-Bach2-ChIP-Seq(GSE44420)/Homer	TGCTGAGTCA	1	-4.842e-01	0.8651	22.0	1.82%	896.0	1.91%
AR-halfsite(NR)/LNCaP-AR-ChIP-Seq(GSE27824)/Homer	CCAGGAACAG	1	-4.835e-01	0.8651	491.0	40.55%	19243.4	40.93%
GATA12(C2C2gata)/col-GATA12-DAP-Seq(GSE60143)/Homer	YAGATCTRAW	1	-4.773e-01	0.8686	167.0	13.79%	6613.0	14.06%
CEBP:AP1(bZIP)/ThioMac-CEBPb-ChIP-Seq(GSE21512)/Homer	DRTGTTGCAA	1	-4.739e-01	0.8703	257.0	21.22%	10136.5	21.56%
ZNF711(Zf)/SHSY5Y-ZNF711-ChIP-Seq(GSE20673)/Homer	AGGCCTAG	1	-4.712e-01	0.8715	140.0	11.56%	5559.4	11.82%
NF1(CTF)/LNCAP-NF1-ChIP-Seq(Unpublished)/Homer	CYTGGCABNSTGCCAR	1	-4.686e-01	0.8726	26.0	2.15%	1060.6	2.26%
ZBTB33(Zf)/GM12878-ZBTB33-ChIP-Seq(GSE32465)/Homer	GGVTCTCGCGAGAAC	1	-4.643e-01	0.8751	5.0	0.41%	210.2	0.45%
SeqBias: C/A-bias	MMMMMMMMMM	1	-4.637e-01	0.8751	1211.0	100.00%	47002.5	99.96%
AT3G10113(MYBrelated)/col-AT3G10113-DAP-Seq(GSE60143)/Homer	WNAAATATCWWN	1	-4.632e-01	0.8751	226.0	18.66%	8934.3	19.00%
Sp2(Zf)/HEK293-Sp2.eGFP-ChIP-Seq(Encode)/Homer	YGGCCCCGCCCC	1	-4.614e-01	0.8751	122.0	10.07%	4859.1	10.33%
AT3G16280(AP2EREBP)/colamp-AT3G16280-DAP-Seq(GSE60143)/Homer	HCACCGACAHHDHHN	1	-4.613e-01	0.8751	143.0	11.81%	5684.2	12.09%
Unknown1/Arabidopsis-Promoters/Homer	RGGGTAWWWTHGTAA	1	-4.576e-01	0.8751	47.0	3.88%	1901.2	4.04%
Stat3(Stat)/mES-Stat3-ChIP-Seq(GSE11431)/Homer	CTTCCGGGAA	1	-4.568e-01	0.8751	87.0	7.18%	3484.0	7.41%
VRN1(ABI3VP1)/col-VRN1-DAP-Seq(GSE60143)/Homer	TTTTTTTTTT	1	-4.566e-01	0.8751	45.0	3.72%	1822.4	3.88%
Rfx1(HTH)/NPC-H3K4me1-ChIP-Seq(GSE16256)/Homer	KGTTGCCATGGCAA	1	-4.564e-01	0.8751	25.0	2.06%	1024.8	2.18%
Unknown2/Drosophila-Promoters/Homer	CATCMCTA	1	-4.540e-01	0.8751	191.0	15.77%	7572.9	16.11%
AT4G12670(MYBrelated)/col-AT4G12670-DAP-Seq(GSE60143)/Homer	AGGGTTTAGGGTTTA	1	-4.514e-01	0.8751	5.0	0.41%	212.0	0.45%
CEBP:CEBP(bZIP)/MEF-Chop-ChIP-Seq(GSE35681)/Homer	NTNATGCAAYMNNHTGMAAY	1	-4.460e-01	0.8777	52.0	4.29%	2105.4	4.48%
Tbx20(T-box)/Heart-Tbx20-ChIP-Seq(GSE29636)/Homer	GGTGYTGACAGS	1	-4.437e-01	0.8785	33.0	2.73%	1349.7	2.87%
Erra(NR)/HepG2-Erra-ChIP-Seq(GSE31477)/Homer	CAAAGGTCAG	1	-4.419e-01	0.8789	268.0	22.13%	10596.3	22.54%
Meis1(Homeobox)/MastCells-Meis1-ChIP-Seq(GSE48085)/Homer	VGCTGWCAVB	1	-4.355e-01	0.8833	247.0	20.40%	9781.4	20.80%
AT3G42860(zfGRF)/col-AT3G42860-DAP-Seq(GSE60143)/Homer	CGTTGACTTN	1	-4.264e-01	0.8902	84.0	6.94%	3384.0	7.20%
ATHB5(HB)/colamp-ATHB5-DAP-Seq(GSE60143)/Homer	AATGATTG	1	-4.240e-01	0.8911	533.0	44.01%	20943.1	44.54%
GATA4(C2C2gata)/col-GATA4-DAP-Seq(GSE60143)/Homer	DDWTYAGATCTR	1	-4.209e-01	0.8926	301.0	24.86%	11907.2	25.32%
Olig2(bHLH)/Neuron-Olig2-ChIP-Seq(GSE30882)/Homer	RCCATMTGTT	1	-4.175e-01	0.8944	347.0	28.65%	13707.4	29.15%
ANAC005(NAC)/col-ANAC005-DAP-Seq(GSE60143)/Homer	WVCTTVTWNHABAAG	1	-4.168e-01	0.8944	140.0	11.56%	5600.0	11.91%
ZNF519(Zf)/HEK293-ZNF519.GFP-ChIP-Seq(GSE58341)/Homer	GAGSCCGAGC	1	-4.164e-01	0.8944	11.0	0.91%	468.6	1.00%
Tcf3(HMG)/mES-Tcf3-ChIP-Seq(GSE11724)/Homer	ASWTCAAAGG	1	-4.086e-01	0.8988	82.0	6.77%	3316.1	7.05%
Chop(bZIP)/MEF-Chop-ChIP-Seq(GSE35681)/Homer	ATTGCATCAT	1	-4.084e-01	0.8988	90.0	7.43%	3633.6	7.73%
Gli2(Zf)/GM2-Gli2-ChIP-Chip(GSE112702)/Homer	YSTGGGTGGTCT	1	-4.080e-01	0.8988	18.0	1.49%	757.1	1.61%
ELT-3(Gata)/cElegans-L1-ELT3-ChIP-Seq(modEncode)/Homer	AWTGATAAGA	1	-4.077e-01	0.8988	214.0	17.67%	8515.3	18.11%
STAT6(Stat)/CD4-Stat6-ChIP-Seq(GSE22104)/Homer	ABTTCYYRRGAA	1	-4.046e-01	0.8988	157.0	12.96%	6279.6	13.36%
CUX1(Homeobox)/K562-CUX1-ChIP-Seq(GSE92882)/Homer	TATCGATNAN	1	-4.032e-01	0.8988	550.0	45.42%	21629.0	46.00%
TGA5(bZIP)/col-TGA5-DAP-Seq(GSE60143)/Homer	NNGATGACGTCATCN	1	-4.017e-01	0.8988	18.0	1.49%	759.6	1.62%
GRE(NR),IR3/A549-GR-ChIP-Seq(GSE32465)/Homer	NRGVACABNVTGTYCY	1	-3.995e-01	0.8988	15.0	1.24%	637.9	1.36%
AtHB32(ZFHD)/col200-AtHB32-DAP-Seq(GSE60143)/Homer	CGAATTAT	1	-3.981e-01	0.8988	627.0	51.78%	24625.2	52.37%
GTL1(Trihelix)/colamp-GTL1-DAP-Seq(GSE60143)/Homer	WWTTTACCKY	1	-3.869e-01	0.9073	421.0	34.76%	16629.2	35.37%
Reverb(NR),DR2/RAW-Reverba.biotin-ChIP-Seq(GSE45914)/Homer	GTRGGTCASTGGGTCA	1	-3.799e-01	0.9126	6.0	0.50%	268.0	0.57%
ATY13(MYB)/col-ATY13-DAP-Seq(GSE60143)/Homer	YYYAACYRHH	1	-3.794e-01	0.9126	902.0	74.48%	35281.6	75.03%
Fosl2(bZIP)/3T3L1-Fosl2-ChIP-Seq(GSE56872)/Homer	NATGASTCABNN	1	-3.787e-01	0.9126	45.0	3.72%	1859.8	3.96%
Sox6(HMG)/Myotubes-Sox6-ChIP-Seq(GSE32627)/Homer	CCATTGTTNY	1	-3.733e-01	0.9148	535.0	44.18%	21084.8	44.84%
RORg(NR)/Liver-Rorc-ChIP-Seq(GSE101115)/Homer	WAABTAGGTCAV	1	-3.720e-01	0.9148	24.0	1.98%	1014.7	2.16%
Unknown(Homeobox)/Limb-p300-ChIP-Seq/Homer	SSCMATWAAA	1	-3.704e-01	0.9151	242.0	19.98%	9651.6	20.53%
NFkB-p50,p52(RHD)/Monocyte-p50-ChIP-Chip(Schreiber_et_al.)/Homer	GGGGGAATCCCC	1	-3.685e-01	0.9156	7.0	0.58%	312.8	0.67%
STAT5(Stat)/mCD4+-Stat5-ChIP-Seq(GSE12346)/Homer	RTTTCTNAGAAA	1	-3.675e-01	0.9156	72.0	5.95%	2945.8	6.26%
Tgif2(Homeobox)/mES-Tgif2-ChIP-Seq(GSE55404)/Homer	TGTCANYT	1	-3.627e-01	0.9185	662.0	54.67%	26028.2	55.35%
SeqBias: G/A bias	RRRRRRRRRR	1	-3.606e-01	0.9192	1211.0	100.00%	47006.1	99.97%
ERF38(AP2EREBP)/col-ERF38-DAP-Seq(GSE60143)/Homer	CACCGACA	1	-3.564e-01	0.9219	135.0	11.15%	5453.5	11.60%
ZNF264(Zf)/HEK293-ZNF264.GFP-ChIP-Seq(GSE58341)/Homer	RGGGCACTAACY	1	-3.559e-01	0.9219	109.0	9.00%	4424.6	9.41%
Tbet(T-box)/CD8-Tbet-ChIP-Seq(GSE33802)/Homer	AGGTGTGAAM	1	-3.541e-01	0.9219	251.0	20.73%	10022.1	21.31%
HOXA1(Homeobox)/mES-Hoxa1-ChIP-Seq(SRP084292)/Homer	TGATKGATGR	1	-3.533e-01	0.9219	171.0	14.12%	6877.1	14.63%
AT2G20400(G2like)/colamp-AT2G20400-DAP-Seq(GSE60143)/Homer	DNVGAATATTCBNHN	1	-3.517e-01	0.9219	48.0	3.96%	1994.2	4.24%
RVE1(MYBrelated)/col-RVE1-DAP-Seq(GSE60143)/Homer	AAATATCT	1	-3.496e-01	0.9220	273.0	22.54%	10890.9	23.16%
HNF1b(Homeobox)/PDAC-HNF1B-ChIP-Seq(GSE64557)/Homer	GTTAATNATTAA	1	-3.489e-01	0.9220	114.0	9.41%	4628.0	9.84%
ZNF652/HepG2-ZNF652.Flag-ChIP-Seq(Encode)/Homer	TTAACCCTTTVNKKN	1	-3.457e-01	0.9232	91.0	7.51%	3717.5	7.91%
STOP1(C2H2)/colamp-STOP1-DAP-Seq(GSE60143)/Homer	DTATCTGGKGRAGGT	1	-3.409e-01	0.9264	89.0	7.35%	3641.3	7.74%
CUC3(NAC)/col-CUC3-DAP-Seq(GSE60143)/Homer	TRCKTGWNNNACAMG	1	-3.388e-01	0.9272	109.0	9.00%	4438.6	9.44%
NFkB-p65(RHD)/GM12787-p65-ChIP-Seq(GSE19485)/Homer	WGGGGATTTCCC	1	-3.351e-01	0.9294	85.0	7.02%	3486.7	7.42%
RORa(NR)/Liver-Rora-ChIP-Seq(GSE101115)/Homer	AAWCTAGGTCARDNN	1	-3.322e-01	0.9309	28.0	2.31%	1194.5	2.54%
WRKY20(WRKY)/col-WRKY20-DAP-Seq(GSE60143)/Homer	CKTTGACYWD	1	-3.308e-01	0.9309	248.0	20.48%	9931.5	21.12%
DDF2(AP2EREBP)/col-DDF2-DAP-Seq(GSE60143)/Homer	GATGTCGRCR	1	-3.279e-01	0.9324	19.0	1.57%	826.6	1.76%
HLF(bZIP)/HSC-HLF.Flag-ChIP-Seq(GSE69817)/Homer	RTTATGYAAB	1	-3.251e-01	0.9338	359.0	29.64%	14288.6	30.39%
VND2(NAC)/col-VND2-DAP-Seq(GSE60143)/Homer	DNCKTNNNNNNNAAG	1	-3.215e-01	0.9360	258.0	21.30%	10335.5	21.98%
THRb(NR)/HepG2-THRb.Flag-ChIP-Seq(Encode)/Homer	GGTCACCTGAGGTCA	1	-3.202e-01	0.9360	36.0	2.97%	1526.3	3.25%
Pax7(Paired,Homeobox),longest/Myoblast-Pax7-ChIP-Seq(GSE25064)/Homer	NTAATTDGCYAATTANNWWD	1	-3.183e-01	0.9365	36.0	2.97%	1527.8	3.25%
LBD19(LOBAS2)/colamp-LBD19-DAP-Seq(GSE60143)/Homer	CCKGAAWTTCMGGAW	1	-3.181e-01	0.9365	479.0	39.55%	18981.7	40.37%
AT5G25475(ABI3VP1)/col-AT5G25475-DAP-Seq(GSE60143)/Homer	RNNRNCAAGCADNDB	1	-3.162e-01	0.9365	271.0	22.38%	10852.5	23.08%
HSFA6B(HSF)/colamp-HSFA6B-DAP-Seq(GSE60143)/Homer	NTTCTAGAANHTTCT	1	-3.123e-01	0.9386	155.0	12.80%	6286.3	13.37%
VND3(NAC)/colamp-VND3-DAP-Seq(GSE60143)/Homer	TRCTTGWDNHWCAAG	1	-3.113e-01	0.9386	194.0	16.02%	7828.4	16.65%
GRF9(GRF)/colamp-GRF9-DAP-Seq(GSE60143)/Homer	NWCTGACANNNNNNN	1	-3.102e-01	0.9386	137.0	11.31%	5575.7	11.86%
Phox2b(Homeobox)/CLBGA-PHOX2B-ChIP-Seq(GSE90683)/Homer	TTAATTNAATTA	1	-3.069e-01	0.9400	194.0	16.02%	7833.7	16.66%
Atf4(bZIP)/MEF-Atf4-ChIP-Seq(GSE35681)/Homer	MTGATGCAAT	1	-3.068e-01	0.9400	117.0	9.66%	4784.6	10.18%
AGL95(ND)/col-AGL95-DAP-Seq(GSE60143)/Homer	TTCTAGAAGCTTCTA	1	-3.067e-01	0.9400	20.0	1.65%	876.8	1.86%
Hnf1(Homeobox)/Liver-Foxa2-Chip-Seq(GSE25694)/Homer	GGTTAAWCATTAA	1	-3.043e-01	0.9400	88.0	7.27%	3630.4	7.72%
LHY(Myb)/Seedling-LHY-ChIP-Seq(GSE52175)/Homer	ADAAATATCT	1	-2.997e-01	0.9419	397.0	32.78%	15809.2	33.62%
Nur77(NR)/K562-NR4A1-ChIP-Seq(GSE31363)/Homer	TGACCTTTNCNT	1	-2.983e-01	0.9421	40.0	3.30%	1701.9	3.62%
RIN(MADS)/Tomato-RIN-ChIP-Seq(GSE116581)/Homer	CYAAAAWWGG	1	-2.970e-01	0.9421	451.0	37.24%	17921.9	38.11%
HIF-1a(bHLH)/MCF7-HIF1a-ChIP-Seq(GSE28352)/Homer	TACGTGCV	1	-2.956e-01	0.9422	64.0	5.28%	2674.6	5.69%
Sox2(HMG)/mES-Sox2-ChIP-Seq(GSE11431)/Homer	BCCATTGTTC	1	-2.939e-01	0.9426	265.0	21.88%	10645.8	22.64%
EIN3(EIL)/col-EIN3-DAP-Seq(GSE60143)/Homer	ARATTCAATGWATYT	1	-2.924e-01	0.9428	57.0	4.71%	2394.1	5.09%
ANAC058(NAC)/col-ANAC058-DAP-Seq(GSE60143)/Homer	TWCTTGTDNNACAAG	1	-2.912e-01	0.9428	166.0	13.71%	6744.7	14.34%
CELF2(RRM)/JSL1-CELF2-CLIP-Seq(GSE71264)/Homer	RGTGTCAG	1	-2.908e-01	0.9428	28.0	2.31%	1214.5	2.58%
GRHL2(CP2)/HBE-GRHL2-ChIP-Seq(GSE46194)/Homer	AAACYKGTTWDACMRGTTTB	1	-2.890e-01	0.9428	94.0	7.76%	3883.2	8.26%
ANAC103(NAC)/col-ANAC103-DAP-Seq(GSE60143)/Homer	AACTTGNWNWNCAAG	1	-2.856e-01	0.9444	118.0	9.74%	4844.1	10.30%
GATA20(C2C2gata)/colamp-GATA20-DAP-Seq(GSE60143)/Homer	TNGATCNDNM	1	-2.833e-01	0.9454	797.0	65.81%	31362.0	66.70%
OCT:OCT-short(POU,Homeobox)/NPC-OCT6-ChIP-Seq(GSE43916)/Homer	ATGCATWATGCATRW	1	-2.792e-01	0.9482	345.0	28.49%	13805.3	29.36%
ANAC092(NAC)/colamp-ANAC092-DAP-Seq(GSE60143)/Homer	WRCKTGWNNNWCAMG	1	-2.791e-01	0.9482	121.0	9.99%	4970.1	10.57%
CUC1(NAC)/col-CUC1-DAP-Seq(GSE60143)/Homer	TACTTGTNNNACAAG	1	-2.786e-01	0.9482	124.0	10.24%	5090.8	10.83%
At3g24120(G2like)/col-At3g24120-DAP-Seq(GSE60143)/Homer	NWWAGMATMW	1	-2.777e-01	0.9482	874.0	72.17%	34333.9	73.02%
MYB44(MYB)/colamp-MYB44-DAP-Seq(GSE60143)/Homer	CVGTTWWKTCNGTTA	1	-2.682e-01	0.9538	48.0	3.96%	2046.2	4.35%
Cux2(Homeobox)/Liver-Cux2-ChIP-Seq(GSE35985)/Homer	HNRAATCAAT	1	-2.631e-01	0.9575	386.0	31.87%	15435.2	32.83%
ANAC071(NAC)/col-ANAC071-DAP-Seq(GSE60143)/Homer	DNCKTNDNNNHNAAG	1	-2.623e-01	0.9575	248.0	20.48%	10019.5	21.31%
HSFA6A(HSF)/col-HSFA6A-DAP-Seq(GSE60143)/Homer	RGAAGNTTCTAGAAN	1	-2.621e-01	0.9575	4.0	0.33%	204.9	0.44%
MS188(MYB)/colamp-MS188-DAP-Seq(GSE60143)/Homer	WARKTAGGTRRA	1	-2.549e-01	0.9617	364.0	30.06%	14587.4	31.02%
ANAC096(NAC)/colamp-ANAC096-DAP-Seq(GSE60143)/Homer	TACTTGWNNNWCAAG	1	-2.503e-01	0.9649	185.0	15.28%	7546.6	16.05%
Sp1(Zf)/Promoter/Homer	GGCCCCGCCCCC	1	-2.497e-01	0.9649	4.0	0.33%	207.9	0.44%
HINFP(Zf)/K562-HINFP.eGFP-ChIP-Seq(Encode)/Homer	TWVGGTCCGC	1	-2.460e-01	0.9668	48.0	3.96%	2062.4	4.39%
At1g68670(G2like)/colamp-At1g68670-DAP-Seq(GSE60143)/Homer	WNWWHNRAAGATTCT	1	-2.419e-01	0.9695	226.0	18.66%	9180.7	19.52%
At5g22890(C2H2)/col-At5g22890-DAP-Seq(GSE60143)/Homer	NSAGGTKWTATCTGD	1	-2.377e-01	0.9724	6.0	0.50%	302.3	0.64%
NTM2(NAC)/col-NTM2-DAP-Seq(GSE60143)/Homer	CTTRTNNNAYAAGBH	1	-2.373e-01	0.9724	152.0	12.55%	6252.9	13.30%
HSF7(HSF)/colamp-HSF7-DAP-Seq(GSE60143)/Homer	TTCTAGAAGCTTCTA	1	-2.355e-01	0.9724	47.0	3.88%	2029.6	4.32%
WRKY45(WRKY)/col-WRKY45-DAP-Seq(GSE60143)/Homer	HNNNKTTGACTWWNH	1	-2.328e-01	0.9735	161.0	13.29%	6616.1	14.07%
NST1(NAC)/colamp-NST1-DAP-Seq(GSE60143)/Homer	WRCTTRWWNWWYAAG	1	-2.292e-01	0.9758	297.0	24.53%	11999.3	25.52%
Tal1	CATCTG	1	-2.288e-01	0.9758	213.0	17.59%	8686.0	18.47%
NeuroG2(bHLH)/Fibroblast-NeuroG2-ChIP-Seq(GSE75910)/Homer	ACCATCTGTT	1	-2.287e-01	0.9758	211.0	17.42%	8606.6	18.30%
HSFB3(HSF)/colamp-HSFB3-DAP-Seq(GSE60143)/Homer	TTCTAGAAGMTTHTW	1	-2.274e-01	0.9758	12.0	0.99%	572.0	1.22%
TCFL2(HMG)/K562-TCF7L2-ChIP-Seq(GSE29196)/Homer	ACWTCAAAGG	1	-2.272e-01	0.9758	21.0	1.73%	956.8	2.03%
PGR(NR)/EndoStromal-PGR-ChIP-Seq(GSE69539)/Homer	AAGAACATWHTGTTC	1	-2.264e-01	0.9758	46.0	3.80%	1995.4	4.24%
CTCF-SatelliteElement(Zf?)/CD4+-CTCF-ChIP-Seq(Barski_et_al.)/Homer	TGCAGTTCCMVNWRTGGCCA	1	-2.261e-01	0.9758	1.0	0.08%	62.6	0.13%
ZKSCAN1(Zf)/HepG2-ZKSCAN1-ChIP-Seq(Encode)/Homer	GCACAYAGTAGGKCY	1	-2.196e-01	0.9768	1.0	0.08%	63.6	0.14%
M1BP(Zf)/S2R+-M1BP-ChIP-Seq(GSE49842)/Homer	CAGTGTGACCGT	1	-2.158e-01	0.9793	23.0	1.90%	1047.6	2.23%
Foxa2(Forkhead)/Liver-Foxa2-ChIP-Seq(GSE25694)/Homer	CYTGTTTACWYW	1	-2.147e-01	0.9793	224.0	18.50%	9142.1	19.44%
bHLH10(bHLH)/colamp-bHLH10-DAP-Seq(GSE60143)/Homer	YACCGACA	1	-2.106e-01	0.9820	78.0	6.44%	3314.0	7.05%
SMB(NAC)/colamp-SMB-DAP-Seq(GSE60143)/Homer	CTTVNNNNDBAAGHW	1	-2.087e-01	0.9826	264.0	21.80%	10733.4	22.83%
MafB(bZIP)/BMM-Mafb-ChIP-Seq(GSE75722)/Homer	WNTGCTGASTCAGCANWTTY	1	-2.086e-01	0.9826	57.0	4.71%	2462.0	5.24%
PAX5(Paired,Homeobox)/GM12878-PAX5-ChIP-Seq(GSE32465)/Homer	GCAGCCAAGCRTGACH	1	-2.037e-01	0.9851	41.0	3.39%	1807.4	3.84%
NAC2(NAC)/colamp-NAC2-DAP-Seq(GSE60143)/Homer	TDCTTGNNNNNCAAG	1	-1.977e-01	0.9899	186.0	15.36%	7661.4	16.29%
AT1G19040(NAC)/col-AT1G19040-DAP-Seq(GSE60143)/Homer	CTTGNDNHNCAAGYW	1	-1.962e-01	0.9902	25.0	2.06%	1144.6	2.43%
ATHB6(Homeobox)/Arabidopsis-HB6-ChIP-Seq(GSE80564)/Homer	CAATNATTBN	1	-1.957e-01	0.9902	418.0	34.52%	16809.3	35.75%
Sox10(HMG)/SciaticNerve-Sox3-ChIP-Seq(GSE35132)/Homer	CCWTTGTYYB	1	-1.943e-01	0.9902	419.0	34.60%	16851.8	35.84%
ANAC083(NAC)/col-ANAC083-DAP-Seq(GSE60143)/Homer	CKTRWNNNWYAMGTA	1	-1.939e-01	0.9902	245.0	20.23%	10008.1	21.28%
Bapx1(Homeobox)/VertebralCol-Bapx1-ChIP-Seq(GSE36672)/Homer	TTRAGTGSYK	1	-1.875e-01	0.9941	441.0	36.42%	17726.0	37.70%
Rfx2(HTH)/LoVo-RFX2-ChIP-Seq(GSE49402)/Homer	GTTGCCATGGCAACM	1	-1.853e-01	0.9950	6.0	0.50%	320.7	0.68%
ANAC070(NAC)/colamp-ANAC070-DAP-Seq(GSE60143)/Homer	CTTRHDNHNBAAGHW	1	-1.814e-01	0.9977	376.0	31.05%	15193.2	32.31%
ZNF165(Zf)/WHIM12-ZNF165-ChIP-Seq(GSE65937)/Homer	AAGGKGRCGCAGGCA	1	-1.801e-01	0.9978	4.0	0.33%	228.0	0.48%
SF1(NR)/H295R-Nr5a1-ChIP-Seq(GSE44220)/Homer	CAAGGHCANV	1	-1.799e-01	0.9978	52.0	4.29%	2283.3	4.86%
Sox9(HMG)/Limb-SOX9-ChIP-Seq(GSE73225)/Homer	AGGVNCCTTTGT	1	-1.795e-01	0.9978	166.0	13.71%	6893.6	14.66%
ANAC087(NAC)/col-ANAC087-DAP-Seq(GSE60143)/Homer	WVCKTGHNNNWCAMG	1	-1.763e-01	0.9980	80.0	6.61%	3434.5	7.30%
WRKY30(WRKY)/colamp-WRKY30-DAP-Seq(GSE60143)/Homer	CGTTGACTTN	1	-1.756e-01	0.9980	86.0	7.10%	3679.6	7.83%
SND3(NAC)/col-SND3-DAP-Seq(GSE60143)/Homer	CTTNHNNNDNAAGNH	1	-1.742e-01	0.9980	207.0	17.09%	8536.0	18.15%
MYB27(MYB)/colamp-MYB27-DAP-Seq(GSE60143)/Homer	TACCTAACWT	1	-1.737e-01	0.9980	77.0	6.36%	3315.6	7.05%
WRKY47(WRKY)/colamp-WRKY47-DAP-Seq(GSE60143)/Homer	WAAGTCAACGBT	1	-1.709e-01	0.9987	83.0	6.85%	3563.4	7.58%
Nanog(Homeobox)/mES-Nanog-ChIP-Seq(GSE11724)/Homer	RGCCATTAAC	1	-1.668e-01	1.0000	1017.0	83.98%	39961.8	84.99%
GATA3(Zf),DR8/iTreg-Gata3-ChIP-Seq(GSE20898)/Homer	AGATSTNDNNDSAGATAASN	1	-1.635e-01	1.0000	27.0	2.23%	1253.4	2.67%
PLT1(AP2EREBP)/colamp-PLT1-DAP-Seq(GSE60143)/Homer	GCACGAWTYCCGAGG	1	-1.589e-01	1.0000	17.0	1.40%	826.6	1.76%
EBF(EBF)/proBcell-EBF-ChIP-Seq(GSE21978)/Homer	DGTCCCYRGGGA	1	-1.573e-01	1.0000	8.0	0.66%	425.1	0.90%
SND2(NAC)/colamp-SND2-DAP-Seq(GSE60143)/Homer	CTTVWNNNWBAAGNW	1	-1.564e-01	1.0000	149.0	12.30%	6251.1	13.29%
ANAC017(NAC)/colamp-ANAC017-DAP-Seq(GSE60143)/Homer	TMCTTGNNNNNCAAG	1	-1.559e-01	1.0000	22.0	1.82%	1045.7	2.22%
WRKY31(WRKY)/colamp-WRKY31-DAP-Seq(GSE60143)/Homer	NCGTTGACTWWK	1	-1.537e-01	1.0000	223.0	18.41%	9213.0	19.59%
GATA11(C2C2gata)/col-GATA11-DAP-Seq(GSE60143)/Homer	DDHYYAGATCTR	1	-1.532e-01	1.0000	104.0	8.59%	4441.7	9.45%
At3g04030(G2like)/col-At3g04030-DAP-Seq(GSE60143)/Homer	DRGAATCT	1	-1.529e-01	1.0000	338.0	27.91%	13763.6	29.27%
Oct6(POU,Homeobox)/NPC-Pou3f1-ChIP-Seq(GSE35496)/Homer	WATGCAAATGAG	1	-1.505e-01	1.0000	142.0	11.73%	5980.5	12.72%
WRKY40(WRKY)/colamp-WRKY40-DAP-Seq(GSE60143)/Homer	AHWAGTCAAC	1	-1.494e-01	1.0000	185.0	15.28%	7706.0	16.39%
VND1(NAC)/col-VND1-DAP-Seq(GSE60143)/Homer	CTTRWDNHWYAAGYW	1	-1.490e-01	1.0000	241.0	19.90%	9938.0	21.14%
HAT2(Homeobox)/colamp-HAT2-DAP-Seq(GSE60143)/Homer	CYAATSATTR	1	-1.476e-01	1.0000	438.0	36.17%	17702.4	37.65%
ZFX(Zf)/mES-Zfx-ChIP-Seq(GSE11431)/Homer	AGGCCTRG	1	-1.408e-01	1.0000	71.0	5.86%	3112.9	6.62%
PLT3(AP2EREBP)/col-PLT3-DAP-Seq(GSE60143)/Homer	GCACGNWTHYCGAGG	1	-1.399e-01	1.0000	11.0	0.91%	572.8	1.22%
ATHB7(Homeobox)/col-ATHB7-DAP-Seq(GSE60143)/Homer	AATGATTG	1	-1.399e-01	1.0000	404.0	33.36%	16390.5	34.86%
NRF1(NRF)/MCF7-NRF1-ChIP-Seq(Unpublished)/Homer	CTGCGCATGCGC	1	-1.398e-01	1.0000	1.0	0.08%	79.3	0.17%
WRKY65(WRKY)/colamp-WRKY65-DAP-Seq(GSE60143)/Homer	AWWWAGTCAACG	1	-1.362e-01	1.0000	170.0	14.04%	7132.1	15.17%
AT1G23810(Orphan)/col-AT1G23810-DAP-Seq(GSE60143)/Homer	TTCTAGAAGSTTCTA	1	-1.348e-01	1.0000	5.0	0.41%	294.7	0.63%
AT1G10720(BSD)/col-AT1G10720-DAP-Seq(GSE60143)/Homer	TTCTAGAAKCTTCTA	1	-1.332e-01	1.0000	2.0	0.17%	140.0	0.30%
ANAC028(NAC)/col-ANAC028-DAP-Seq(GSE60143)/Homer	WRCTTGNNNNNCAAG	1	-1.320e-01	1.0000	189.0	15.61%	7902.7	16.81%
Rap210(AP2EREBP)/col-Rap210-DAP-Seq(GSE60143)/Homer	TGTCGGCA	1	-1.319e-01	1.0000	171.0	14.12%	7181.7	15.27%
ANAC020(NAC)/col-ANAC020-DAP-Seq(GSE60143)/Homer	DVCKTGHNNNDCAAG	1	-1.250e-01	1.0000	166.0	13.71%	6995.1	14.88%
MYB57(MYB)/col-MYB57-DAP-Seq(GSE60143)/Homer	TTACCTAACT	1	-1.230e-01	1.0000	176.0	14.53%	7401.6	15.74%
Oct4(POU,Homeobox)/mES-Oct4-ChIP-Seq(GSE11431)/Homer	ATTTGCATAW	1	-1.228e-01	1.0000	137.0	11.31%	5831.1	12.40%
Nr5a2(NR)/mES-Nr5a2-ChIP-Seq(GSE19019)/Homer	BTCAAGGTCA	1	-1.203e-01	1.0000	61.0	5.04%	2728.3	5.80%
IRF:BATF(IRF:bZIP)/pDC-Irf8-ChIP-Seq(GSE66899)/Homer	CTTTCANTATGACTV	1	-1.189e-01	1.0000	38.0	3.14%	1765.6	3.75%
Oct11(POU,Homeobox)/NCIH1048-POU2F3-ChIP-seq(GSE115123)/Homer	GATTTGCATA	1	-1.144e-01	1.0000	107.0	8.84%	4630.2	9.85%
SFP1/SacCer-Promoters/Homer	DDAAAAATTTTY	1	-1.142e-01	1.0000	44.0	3.63%	2025.6	4.31%
HSF21(HSF)/col-HSF21-DAP-Seq(GSE60143)/Homer	CTTCTAGAAGMTTYW	1	-1.103e-01	1.0000	16.0	1.32%	820.5	1.74%
Hoxa10(Homeobox)/ChickenMSG-Hoxa10.Flag-ChIP-Seq(GSE86088)/Homer	GGYAATGAAA	1	-1.101e-01	1.0000	224.0	18.50%	9354.5	19.89%
LRF(Zf)/Erythroblasts-ZBTB7A-ChIP-Seq(GSE74977)/Homer	AAGACCCYYN	1	-1.082e-01	1.0000	103.0	8.51%	4479.3	9.53%
GLIS3(Zf)/Thyroid-Glis3.GFP-ChIP-Seq(GSE103297)/Homer	CTCCCTGGGAGGCCN	1	-1.068e-01	1.0000	71.0	5.86%	3166.0	6.73%
Atf2(bZIP)/3T3L1-Atf2-ChIP-Seq(GSE56872)/Homer	NRRTGACGTCAT	1	-1.058e-01	1.0000	51.0	4.21%	2332.7	4.96%
WRKY27(WRKY)/colamp-WRKY27-DAP-Seq(GSE60143)/Homer	NHGTTGACYTWD	1	-1.029e-01	1.0000	306.0	25.27%	12635.3	26.87%
Atf1(bZIP)/K562-ATF1-ChIP-Seq(GSE31477)/Homer	GATGACGTCA	1	-1.024e-01	1.0000	176.0	14.53%	7451.3	15.85%
TINY(AP2EREBP)/col-TINY-DAP-Seq(GSE60143)/Homer	NNCACCGACA	1	-9.961e-02	1.0000	66.0	5.45%	2970.8	6.32%
Tbx5(T-box)/HL1-Tbx5.biotin-ChIP-Seq(GSE21529)/Homer	AGGTGTCA	1	-9.882e-02	1.0000	496.0	40.96%	20118.3	42.79%
WRKY3(WRKY)/col-WRKY3-DAP-Seq(GSE60143)/Homer	NCKTTGACYDDN	1	-9.786e-02	1.0000	205.0	16.93%	8628.6	18.35%
JunD(bZIP)/K562-JunD-ChIP-Seq/Homer	ATGACGTCATCN	1	-9.728e-02	1.0000	10.0	0.83%	557.2	1.19%
WRKY28(WRKY)/col-WRKY28-DAP-Seq(GSE60143)/Homer	BGTTGACTWH	1	-9.475e-02	1.0000	387.0	31.96%	15860.3	33.73%
ANAC016(NAC)/col-ANAC016-DAP-Seq(GSE60143)/Homer	WNCTTGNNNNNCAMG	1	-9.452e-02	1.0000	208.0	17.18%	8758.8	18.63%
Replumless(BLH)/Arabidopsis-RPL.GFP-ChIP-Seq(GSE78727)/Homer	HGTCWHATCA	1	-9.450e-02	1.0000	351.0	28.98%	14442.8	30.72%
Hoxd10(Homeobox)/ChickenMSG-Hoxd10.Flag-ChIP-Seq(GSE86088)/Homer	GGCMATGAAA	1	-9.202e-02	1.0000	393.0	32.45%	16106.9	34.25%
Unknown-ESC-element(?)/mES-Nanog-ChIP-Seq(GSE11724)/Homer	CACAGCAGGGGG	1	-9.162e-02	1.0000	26.0	2.15%	1283.7	2.73%
Nkx2.5(Homeobox)/HL1-Nkx2.5.biotin-ChIP-Seq(GSE21529)/Homer	RRSCACTYAA	1	-8.975e-02	1.0000	442.0	36.50%	18039.3	38.36%
RFX(HTH)/K562-RFX3-ChIP-Seq(SRA012198)/Homer	CGGTTGCCATGGCAAC	1	-8.881e-02	1.0000	4.0	0.33%	269.6	0.57%
GATA14(C2C2gata)/col-GATA14-DAP-Seq(GSE60143)/Homer	AYCAGATCTG	1	-8.373e-02	1.0000	176.0	14.53%	7504.6	15.96%
Nr5a2(NR)/Pancreas-LRH1-ChIP-Seq(GSE34295)/Homer	BTCAAGGTCA	1	-8.359e-02	1.0000	91.0	7.51%	4040.8	8.59%
AT1G69570(C2C2dof)/col-AT1G69570-DAP-Seq(GSE60143)/Homer	WAAAAGTGHH	1	-8.341e-02	1.0000	393.0	32.45%	16139.9	34.33%
EFL-1(E2F)/cElegans-L1-EFL1-ChIP-Seq(modEncode)/Homer	TGCAARYGCGCTCYA	1	-8.272e-02	1.0000	2.0	0.17%	162.6	0.35%
WRKY15(WRKY)/col-WRKY15-DAP-Seq(GSE60143)/Homer	VGTTGACTWW	1	-8.217e-02	1.0000	307.0	25.35%	12746.6	27.11%
WRKY14(WRKY)/colamp-WRKY14-DAP-Seq(GSE60143)/Homer	NCGTTGACTTTN	1	-8.008e-02	1.0000	161.0	13.29%	6909.1	14.69%
AT3G09735(S1Falike)/col-AT3G09735-DAP-Seq(GSE60143)/Homer	TTCTAGAANMTTCTA	1	-7.978e-02	1.0000	102.0	8.42%	4503.3	9.58%
AT4G37180(G2like)/col-AT4G37180-DAP-Seq(GSE60143)/Homer	AGAATCTTNN	1	-7.906e-02	1.0000	425.0	35.09%	17415.7	37.04%
Tgif1(Homeobox)/mES-Tgif1-ChIP-Seq(GSE55404)/Homer	YTGWCADY	1	-7.894e-02	1.0000	628.0	51.86%	25330.0	53.87%
ANAC053(NAC)/colamp-ANAC053-DAP-Seq(GSE60143)/Homer	TDCTTGNNNNNCAAG	1	-7.780e-02	1.0000	138.0	11.40%	5983.0	12.72%
RORgt(NR)/EL4-RORgt.Flag-ChIP-Seq(GSE56019)/Homer	AAYTAGGTCA	1	-7.614e-02	1.0000	23.0	1.90%	1172.3	2.49%
RORgt(NR)/EL4-RORgt.Flag-ChIP-Seq(GSE56019)/Homer	AAYTAGGTCA	1	-7.614e-02	1.0000	23.0	1.90%	1172.3	2.49%
Bcl11a(Zf)/HSPC-BCL11A-ChIP-Seq(GSE104676)/Homer	TYTGACCASWRG	1	-7.565e-02	1.0000	78.0	6.44%	3520.0	7.49%
DDF1(AP2EREBP)/col-DDF1-DAP-Seq(GSE60143)/Homer	GCCGACAT	1	-7.467e-02	1.0000	136.0	11.23%	5910.9	12.57%
WRKY33(WRKY)/col-WRKY33-DAP-Seq(GSE60143)/Homer	CGTTGACYAW	1	-7.205e-02	1.0000	250.0	20.64%	10516.4	22.37%
HNF6(Homeobox)/Liver-Hnf6-ChIP-Seq(ERP000394)/Homer	NTATYGATCH	1	-6.832e-02	1.0000	421.0	34.76%	17306.9	36.81%
SeqBias: GCW-triplet	GCWGCWGCWGCW	1	-6.699e-02	1.0000	1210.0	99.92%	47004.4	99.97%
WRKY18(WRKY)/col-WRKY18-DAP-Seq(GSE60143)/Homer	NNNTTGACYWNNNNN	1	-6.661e-02	1.0000	446.0	36.83%	18296.8	38.91%
VND4(NAC)/colamp-VND4-DAP-Seq(GSE60143)/Homer	WRCTTGWANWWCAAG	1	-6.523e-02	1.0000	201.0	16.60%	8578.0	18.24%
GATA6(C2C2gata)/col200-GATA6-DAP-Seq(GSE60143)/Homer	TAGATCTARAHH	1	-6.351e-02	1.0000	30.0	2.48%	1503.3	3.20%
TR4(NR),DR1/Hela-TR4-ChIP-Seq(GSE24685)/Homer	GAGGTCAAAGGTCA	1	-6.308e-02	1.0000	5.0	0.41%	342.1	0.73%
ANAC013(NAC)/col-ANAC013-DAP-Seq(GSE60143)/Homer	CTTGNNNNNCAAGNA	1	-6.239e-02	1.0000	105.0	8.67%	4677.2	9.95%
Hnf6b(Homeobox)/LNCaP-Hnf6b-ChIP-Seq(GSE106305)/Homer	TATTGAYY	1	-6.057e-02	1.0000	496.0	40.96%	20285.4	43.14%
WRKY25(WRKY)/colamp-WRKY25-DAP-Seq(GSE60143)/Homer	NNNNHRGTCAAMNNN	1	-6.035e-02	1.0000	357.0	29.48%	14822.6	31.52%
RARa(NR)/K562-RARa-ChIP-Seq(Encode)/Homer	TTGAMCTTTG	1	-5.939e-02	1.0000	575.0	47.48%	23370.8	49.70%
ANAC057(NAC)/colamp-ANAC057-DAP-Seq(GSE60143)/Homer	DVCKTGNNNNNCAMG	1	-5.939e-02	1.0000	190.0	15.69%	8157.4	17.35%
AARE(HLH)/mES-cMyc-ChIP-Seq/Homer	GATTGCATCA	1	-5.805e-02	1.0000	33.0	2.73%	1646.3	3.50%
ANAC045(NAC)/col-ANAC045-DAP-Seq(GSE60143)/Homer	DNCKTVNNNNNNAMG	1	-5.798e-02	1.0000	439.0	36.25%	18066.2	38.42%
HSFC1(HSF)/col-HSFC1-DAP-Seq(GSE60143)/Homer	HTTCTAGAADCTTCT	1	-5.309e-02	1.0000	35.0	2.89%	1745.0	3.71%
WRKY6(WRKY)/colamp-WRKY6-DAP-Seq(GSE60143)/Homer	NCGTTGACTWWD	1	-5.090e-02	1.0000	263.0	21.72%	11133.4	23.68%
AT5G22990(C2H2)/col-AT5G22990-DAP-Seq(GSE60143)/Homer	WCGAHDTCGWHN	1	-5.024e-02	1.0000	131.0	10.82%	5793.6	12.32%
FXR(NR),IR1/Liver-FXR-ChIP-Seq(Chong_et_al.)/Homer	AGGTCANTGACCTB	1	-5.018e-02	1.0000	33.0	2.73%	1664.9	3.54%
Bcl6(Zf)/Liver-Bcl6-ChIP-Seq(GSE31578)/Homer	NNNCTTTCCAGGAAA	1	-4.849e-02	1.0000	235.0	19.41%	10023.6	21.32%
WRKY50(WRKY)/col-WRKY50-DAP-Seq(GSE60143)/Homer	NNTTGACTWNNGNNN	1	-4.643e-02	1.0000	294.0	24.28%	12397.3	26.37%
WRKY42(WRKY)/colamp-WRKY42-DAP-Seq(GSE60143)/Homer	NAAAGTCAACGN	1	-4.514e-02	1.0000	102.0	8.42%	4616.2	9.82%
AT2G01818(PLATZ)/col-AT2G01818-DAP-Seq(GSE60143)/Homer	TCTAGAABSTTC	1	-4.497e-02	1.0000	30.0	2.48%	1544.0	3.28%
Rfx6(HTH)/Min6b1-Rfx6.HA-ChIP-Seq(GSE62844)/Homer	TGTTKCCTAGCAACM	1	-4.488e-02	1.0000	132.0	10.90%	5858.2	12.46%
WRKY75(WRKY)/col-WRKY75-DAP-Seq(GSE60143)/Homer	CGTTGACTWW	1	-4.487e-02	1.0000	288.0	23.78%	12168.0	25.88%
HAT1(Homeobox)/col-HAT1-DAP-Seq(GSE60143)/Homer	SCAATCATTGNN	1	-4.188e-02	1.0000	84.0	6.94%	3877.9	8.25%
Pax7(Paired,Homeobox),long/Myoblast-Pax7-ChIP-Seq(GSE25064)/Homer	TAATCHGATTAC	1	-4.187e-02	1.0000	18.0	1.49%	1006.1	2.14%
ERRg(NR)/Kidney-ESRRG-ChIP-Seq(GSE104905)/Homer	GTGACCTTGRVN	1	-3.939e-02	1.0000	104.0	8.59%	4725.1	10.05%
SPDEF(ETS)/VCaP-SPDEF-ChIP-Seq(SRA014231)/Homer	ASWTCCTGBT	1	-3.890e-02	1.0000	163.0	13.46%	7161.0	15.23%
WRKY71(WRKY)/col-WRKY71-DAP-Seq(GSE60143)/Homer	CKTTGACYWW	1	-3.882e-02	1.0000	222.0	18.33%	9556.1	20.32%
ANAC075(NAC)/col-ANAC075-DAP-Seq(GSE60143)/Homer	CTTSWWNWWSAAGYT	1	-3.774e-02	1.0000	95.0	7.84%	4357.1	9.27%
AS2(LOBAS2)/col-AS2-DAP-Seq(GSE60143)/Homer	CCGDAAWWHMCGSCG	1	-3.751e-02	1.0000	14.0	1.16%	827.3	1.76%
p63(p53)/Keratinocyte-p63-ChIP-Seq(GSE17611)/Homer	NNDRCATGYCYNRRCATGYH	1	-3.657e-02	1.0000	35.0	2.89%	1791.8	3.81%
GATA(Zf),IR3/iTreg-Gata3-ChIP-Seq(GSE20898)/Homer	NNNNNBAGATAWYATCTVHN	1	-3.153e-02	1.0000	48.0	3.96%	2382.0	5.07%
p53(p53)/Saos-p53-ChIP-Seq(GSE15780)/Homer	RRCATGYCYRGRCATGYYYN	1	-3.071e-02	1.0000	7.0	0.58%	493.7	1.05%
p53(p53)/Saos-p53-ChIP-Seq/Homer	RRCATGYCYRGRCATGYYYN	1	-3.071e-02	1.0000	7.0	0.58%	493.7	1.05%
PHV(HB)/col-PHV-DAP-Seq(GSE60143)/Homer	RTAATSATTA	1	-3.054e-02	1.0000	209.0	17.26%	9088.7	19.33%
FEA4(bZIP)/Corn-FEA4-ChIP-Seq(GSE61954)/Homer	TGACGTCACS	1	-3.034e-02	1.0000	203.0	16.76%	8846.8	18.81%
WRKY22(WRKY)/colamp-WRKY22-DAP-Seq(GSE60143)/Homer	WWAAAGTCAACK	1	-3.008e-02	1.0000	183.0	15.11%	8034.4	17.09%
c-Jun-CRE(bZIP)/K562-cJun-ChIP-Seq(GSE31477)/Homer	ATGACGTCATCY	1	-3.002e-02	1.0000	41.0	3.39%	2081.7	4.43%
HRE(HSF)/Striatum-HSF1-ChIP-Seq(GSE38000)/Homer	TTCTAGAABNTTCTA	1	-2.995e-02	1.0000	27.0	2.23%	1455.0	3.09%
KANADI1(Myb)/Seedling-KAN1-ChIP-Seq(GSE48081)/Homer	ARGAATAWWN	1	-2.974e-02	1.0000	465.0	38.40%	19289.0	41.02%
GATA1(C2C2gata)/colamp-GATA1-DAP-Seq(GSE60143)/Homer	DDWWYYAGATCTRRW	1	-2.690e-02	1.0000	101.0	8.34%	4669.8	9.93%
SeqBias: polyA-repeat	AAAAAAAAAA	1	-2.576e-02	1.0000	1211.0	100.00%	47020.8	100.00%
Ik-1	NHTTGGGAATRCC	1	-2.576e-02	1.0000	1211.0	100.00%	47020.8	100.00%
KLF6(Zf)/PDAC-KLF6-ChIP-Seq(GSE64557)/Homer	MKGGGYGTGGCC	1	-2.415e-02	1.0000	61.0	5.04%	2984.8	6.35%
THRb(NR)/Liver-NR1A2-ChIP-Seq(GSE52613)/Homer	TRAGGTCA	1	-2.384e-02	1.0000	563.0	46.49%	23181.3	49.30%
Zac1(Zf)/Neuro2A-Plagl1-ChIP-Seq(GSE75942)/Homer	HAWGRGGCCM	1	-2.282e-02	1.0000	220.0	18.17%	9602.3	20.42%
ZBTB12(Zf)/HEK293-ZBTB12.GFP-ChIP-Seq(GSE58341)/Homer	NGNTCTAGAACCNGV	1	-2.145e-02	1.0000	59.0	4.87%	2914.2	6.20%
NGA4(ABI3VP1)/col-NGA4-DAP-Seq(GSE60143)/Homer	TKNTCAGGTG	1	-2.127e-02	1.0000	349.0	28.82%	14799.4	31.47%
ATHB18(Homeobox)/colamp-ATHB18-DAP-Seq(GSE60143)/Homer	YCAATSATTG	1	-2.078e-02	1.0000	102.0	8.42%	4756.8	10.12%
CRC(C2C2YABBY)/col-CRC-DAP-Seq(GSE60143)/Homer	TWATSATA	1	-2.066e-02	1.0000	609.0	50.29%	25006.6	53.18%
AT2G33550(Trihelix)/colamp-AT2G33550-DAP-Seq(GSE60143)/Homer	TTTAAGGGCAYTTTT	1	-1.963e-02	1.0000	602.0	49.71%	24749.8	52.64%
AIL7(AP2EREBP)/colamp-AIL7-DAP-Seq(GSE60143)/Homer	KCACRAWTYYCGAGG	1	-1.889e-02	1.0000	123.0	10.16%	5654.4	12.03%
Sox3(HMG)/NPC-Sox3-ChIP-Seq(GSE33059)/Homer	CCWTTGTY	1	-1.661e-02	1.0000	464.0	38.32%	19411.9	41.28%
Brn1(POU,Homeobox)/NPC-Brn1-ChIP-Seq(GSE35496)/Homer	TATGCWAATBAV	1	-1.581e-02	1.0000	86.0	7.10%	4122.6	8.77%
NRF(NRF)/Promoter/Homer	STGCGCATGCGC	1	-1.547e-02	1.0000	2.0	0.17%	238.8	0.51%
AT3G51470(DBP)/col-AT3G51470-DAP-Seq(GSE60143)/Homer	TTWHGGTGCACC	1	-1.422e-02	1.0000	323.0	26.67%	13864.0	29.48%
MYB116(MYB)/colamp-MYB116-DAP-Seq(GSE60143)/Homer	AGTTAGGCAN	1	-1.383e-02	1.0000	191.0	15.77%	8528.3	18.14%
Atf7(bZIP)/3T3L1-Atf7-ChIP-Seq(GSE56872)/Homer	NGRTGACGTCAY	1	-1.348e-02	1.0000	79.0	6.52%	3846.6	8.18%
AT2G15740(C2H2)/col-AT2G15740-DAP-Seq(GSE60143)/Homer	DHNDWATCGATD	1	-1.306e-02	1.0000	742.0	61.27%	30239.2	64.31%
EBF2(EBF)/BrownAdipose-EBF2-ChIP-Seq(GSE97114)/Homer	NABTCCCWDGGGAVH	1	-1.296e-02	1.0000	61.0	5.04%	3070.3	6.53%
At5g29000(G2like)/col-At5g29000-DAP-Seq(GSE60143)/Homer	RGAATATTCYHH	1	-1.255e-02	1.0000	72.0	5.95%	3554.4	7.56%
WRKY29(WRKY)/colamp-WRKY29-DAP-Seq(GSE60143)/Homer	MGTTGACTTT	1	-9.296e-03	1.0000	311.0	25.68%	13482.4	28.67%
HRE(HSF)/HepG2-HSF1-ChIP-Seq(GSE31477)/Homer	BSTTCTRGAABVTTCYAGAA	1	-8.913e-03	1.0000	9.0	0.74%	681.1	1.45%
COUP-TFII(NR)/Artia-Nr2f2-ChIP-Seq(GSE46497)/Homer	AGRGGTCA	1	-8.766e-03	1.0000	204.0	16.85%	9154.8	19.47%
AT1G72740(MYBrelated)/colamp-AT1G72740-DAP-Seq(GSE60143)/Homer	NNWWAMCCTAAHWNN	1	-8.548e-03	1.0000	326.0	26.92%	14103.3	29.99%
LOB(LOBAS2)/col-LOB-DAP-Seq(GSE60143)/Homer	CGCCGKAWWTTHCGS	1	-8.220e-03	1.0000	47.0	3.88%	2505.3	5.33%
TBP3(MYBrelated)/col-TBP3-DAP-Seq(GSE60143)/Homer	VYTAGGGCAN	1	-8.079e-03	1.0000	201.0	16.60%	9047.6	19.24%
ERE(NR),IR3/MCF7-ERa-ChIP-Seq(Unpublished)/Homer	VAGGTCACNSTGACC	1	-7.913e-03	1.0000	12.0	0.99%	848.3	1.80%
WRKY24(WRKY)/colamp-WRKY24-DAP-Seq(GSE60143)/Homer	CGTTGACTWW	1	-6.893e-03	1.0000	241.0	19.90%	10716.8	22.79%
ATHB15(HB)/col-ATHB15-DAP-Seq(GSE60143)/Homer	GYAATSATTA	1	-6.768e-03	1.0000	160.0	13.21%	7384.6	15.71%
Sox17(HMG)/Endoderm-Sox17-ChIP-Seq(GSE61475)/Homer	CCATTGTTYB	1	-5.381e-03	1.0000	203.0	16.76%	9208.1	19.58%
Rfx5(HTH)/GM12878-Rfx5-ChIP-Seq(GSE31477)/Homer	SCCTAGCAACAG	1	-5.280e-03	1.0000	31.0	2.56%	1815.1	3.86%
WRKY55(WRKY)/col-WRKY55-DAP-Seq(GSE60143)/Homer	NCGTTGACTT	1	-5.238e-03	1.0000	304.0	25.10%	13327.2	28.34%
VDR(NR),DR3/GM10855-VDR+vitD-ChIP-Seq(GSE22484)/Homer	ARAGGTCANWGAGTTCANNN	1	-2.484e-03	1.0000	16.0	1.32%	1140.9	2.43%
DREF/Drosophila-Promoters/Homer	AVYTATCGATAD	1	-1.653e-03	1.0000	12.0	0.99%	955.4	2.03%
Esrrb(NR)/mES-Esrrb-ChIP-Seq(GSE11431)/Homer	KTGACCTTGA	1	-1.431e-03	1.0000	76.0	6.28%	4013.5	8.54%
COUP-TFII(NR)/K562-NR2F1-ChIP-Seq(Encode)/Homer	GKBCARAGGTCA	1	-1.425e-03	1.0000	158.0	13.05%	7560.5	16.08%
RBFox2(?)/Heart-RBFox2-CLIP-Seq(GSE57926)/Homer	TGCATGCA	1	-1.424e-03	1.0000	370.0	30.55%	16247.1	34.55%
AP-2alpha(AP2)/Hela-AP2alpha-ChIP-Seq(GSE31477)/Homer	ATGCCCTGAGGC	1	-1.137e-03	1.0000	16.0	1.32%	1196.2	2.54%
FUS3(ABI3VP1)/col-FUS3-DAP-Seq(GSE60143)/Homer	DNNWTNTGCATGKNN	1	-1.102e-03	1.0000	192.0	15.85%	9030.9	19.21%
Nkx3.1(Homeobox)/LNCaP-Nkx3.1-ChIP-Seq(GSE28264)/Homer	AAGCACTTAA	1	-1.014e-03	1.0000	412.0	34.02%	17990.8	38.26%
WIP5(C2H2)/colamp-WIP5-DAP-Seq(GSE60143)/Homer	TDTTCTCMAGGT	1	-6.950e-04	1.0000	184.0	15.19%	8768.2	18.65%
Nkx2.1(Homeobox)/LungAC-Nkx2.1-ChIP-Seq(GSE43252)/Homer	RSCACTYRAG	1	-6.210e-04	1.0000	532.0	43.93%	22814.9	48.52%
EAR2(NR)/K562-NR2F6-ChIP-Seq(Encode)/Homer	NRBCARRGGTCA	1	-3.200e-04	1.0000	125.0	10.32%	6359.2	13.52%
AP-2gamma(AP2)/MCF7-TFAP2C-ChIP-Seq(GSE21234)/Homer	SCCTSAGGSCAW	1	-1.690e-04	1.0000	25.0	2.06%	1806.1	3.84%
EBNA1(EBV-virus)/Raji-EBNA1-ChIP-Seq(GSE30709)/Homer	GGYAGCAYDTGCTDCCCNNN	1	0.000e+00	1.0000	0.0	0.00%	43.2	0.09%
GFX(?)/Promoter/Homer	ATTCTCGCGAGA	1	0.000e+00	1.0000	0.0	0.00%	66.7	0.14%
p53(p53)/mES-cMyc-ChIP-Seq(GSE11431)/Homer	ACATGCCCGGGCAT	1	0.000e+00	1.0000	0.0	0.00%	16.3	0.03%
REST-NRSF(Zf)/Jurkat-NRSF-ChIP-Seq/Homer	GGMGCTGTCCATGGTGCTGA	1	0.000e+00	1.0000	0.0	0.00%	5.5	0.01%
Ronin(THAP)/ES-Thap11-ChIP-Seq(GSE51522)/Homer	RACTACAACTCCCAGVAKGC	1	0.000e+00	1.0000	0.0	0.00%	49.5	0.11%
ZFP3(Zf)/HEK293-ZFP3.GFP-ChIP-Seq(GSE58341)/Homer	GGGTTTTGAAGGATGARTAGGAGTT	1	0.000e+00	1.0000	0.0	0.00%	4.0	0.01%
ZNF16(Zf)/HEK293-ZNF16.GFP-ChIP-Seq(GSE58341)/Homer	MACCTTCYATGGCTCCCTAKTGCCY	1	0.000e+00	1.0000	0.0	0.00%	11.1	0.02%
ZNF528(Zf)/HEK293-ZNF528.GFP-ChIP-Seq(GSE58341)/Homer	AGAAATGACTTCCCT	1	0.000e+00	1.0000	0.0	0.00%	44.5	0.09%

## Sheet: known DOWN-regulated
Motif Name	Consensus	P-value	Log P-value	q-value (Benjamini)	# of Target Sequences with Motif(of 1112)	% of Target Sequences with Motif	# of Background Sequences with Motif(of 47957)	% of Background Sequences with Motif
TATA-box/SacCer-Promoters/Homer	BBHWTATATA	1e-33	-7.747e+01	0.0000	600.0	53.96%	17254.9	35.98%
REF6(Zf)/Arabidopsis-REF6-ChIP-Seq(GSE106942)/Homer	TVCTCTGTTT	1e-23	-5.414e+01	0.0000	203.0	18.26%	4128.2	8.61%
WRKY43(WRKY)/colamp-WRKY43-DAP-Seq(GSE60143)/Homer	NCGTTGACTTTT	1e-19	-4.473e+01	0.0000	231.0	20.77%	5387.5	11.23%
WRKY14(WRKY)/colamp-WRKY14-DAP-Seq(GSE60143)/Homer	NCGTTGACTTTN	1e-18	-4.360e+01	0.0000	291.0	26.17%	7480.6	15.60%
WRKY40(WRKY)/colamp-WRKY40-DAP-Seq(GSE60143)/Homer	AHWAGTCAAC	1e-18	-4.154e+01	0.0000	310.0	27.88%	8266.4	17.24%
TATA-box/Drosophila-Promoters/Homer	CTATAAAAGCSV	1e-17	-4.075e+01	0.0000	97.0	8.72%	1526.5	3.18%
WRKY55(WRKY)/col-WRKY55-DAP-Seq(GSE60143)/Homer	NCGTTGACTT	1e-16	-3.826e+01	0.0000	457.0	41.10%	14023.5	29.24%
WRKY27(WRKY)/colamp-WRKY27-DAP-Seq(GSE60143)/Homer	NHGTTGACYTWD	1e-16	-3.799e+01	0.0000	448.0	40.29%	13689.6	28.54%
Maz(Zf)/HepG2-Maz-ChIP-Seq(GSE31477)/Homer	GGGGGGGG	1e-16	-3.694e+01	0.0000	160.0	14.39%	3447.4	7.19%
WRKY31(WRKY)/colamp-WRKY31-DAP-Seq(GSE60143)/Homer	NCGTTGACTWWK	1e-15	-3.684e+01	0.0000	346.0	31.12%	9869.0	20.58%
WRKY26(WRKY)/colamp-WRKY26-DAP-Seq(GSE60143)/Homer	CGTTGACTWDKN	1e-15	-3.562e+01	0.0000	264.0	23.74%	6974.3	14.54%
WRKY65(WRKY)/colamp-WRKY65-DAP-Seq(GSE60143)/Homer	AWWWAGTCAACG	1e-15	-3.512e+01	0.0000	284.0	25.54%	7714.9	16.09%
WRKY22(WRKY)/colamp-WRKY22-DAP-Seq(GSE60143)/Homer	WWAAAGTCAACK	1e-15	-3.491e+01	0.0000	310.0	27.88%	8668.8	18.08%
WRKY25(WRKY)/colamp-WRKY25-DAP-Seq(GSE60143)/Homer	NNNNHRGTCAAMNNN	1e-15	-3.485e+01	0.0000	499.0	44.87%	15967.2	33.29%
WRKY33(WRKY)/col-WRKY33-DAP-Seq(GSE60143)/Homer	CGTTGACYAW	1e-15	-3.457e+01	0.0000	374.0	33.63%	11079.8	23.10%
WRKY75(WRKY)/col-WRKY75-DAP-Seq(GSE60143)/Homer	CGTTGACTWW	1e-14	-3.392e+01	0.0000	422.0	37.95%	12979.4	27.06%
WRKY6(WRKY)/colamp-WRKY6-DAP-Seq(GSE60143)/Homer	NCGTTGACTWWD	1e-14	-3.371e+01	0.0000	394.0	35.43%	11908.5	24.83%
WRKY29(WRKY)/colamp-WRKY29-DAP-Seq(GSE60143)/Homer	MGTTGACTTT	1e-14	-3.315e+01	0.0000	458.0	41.19%	14460.8	30.15%
WRKY71(WRKY)/col-WRKY71-DAP-Seq(GSE60143)/Homer	CKTTGACYWW	1e-14	-3.275e+01	0.0000	347.0	31.21%	10188.3	21.24%
TATA-Box(TBP)/Promoter/Homer	CCTTTTAWAGSC	1e-13	-3.218e+01	0.0000	455.0	40.92%	14420.2	30.07%
WRKY24(WRKY)/colamp-WRKY24-DAP-Seq(GSE60143)/Homer	CGTTGACTWW	1e-13	-3.161e+01	0.0000	376.0	33.81%	11375.5	23.72%
WRKY15(WRKY)/col-WRKY15-DAP-Seq(GSE60143)/Homer	VGTTGACTWW	1e-13	-3.149e+01	0.0000	435.0	39.12%	13683.8	28.53%
WRKY3(WRKY)/col-WRKY3-DAP-Seq(GSE60143)/Homer	NCKTTGACYDDN	1e-13	-3.058e+01	0.0000	319.0	28.69%	9294.7	19.38%
WRKY8(WRKY)/colamp-WRKY8-DAP-Seq(GSE60143)/Homer	CGTTGACTTT	1e-13	-3.042e+01	0.0000	98.0	8.81%	1835.4	3.83%
WRKY20(WRKY)/col-WRKY20-DAP-Seq(GSE60143)/Homer	CKTTGACYWD	1e-12	-2.911e+01	0.0000	349.0	31.38%	10534.5	21.97%
WRKY18(WRKY)/col-WRKY18-DAP-Seq(GSE60143)/Homer	NNNTTGACYWNNNNN	1e-12	-2.870e+01	0.0000	566.0	50.90%	19273.9	40.19%
WRKY28(WRKY)/col-WRKY28-DAP-Seq(GSE60143)/Homer	BGTTGACTWH	1e-12	-2.838e+01	0.0000	513.0	46.13%	17102.5	35.66%
WRKY47(WRKY)/colamp-WRKY47-DAP-Seq(GSE60143)/Homer	WAAGTCAACGBT	1e-11	-2.749e+01	0.0000	153.0	13.76%	3636.5	7.58%
WRKY45(WRKY)/col-WRKY45-DAP-Seq(GSE60143)/Homer	HNNNKTTGACTWWNH	1e-11	-2.726e+01	0.0000	269.0	24.19%	7683.6	16.02%
WRKY50(WRKY)/col-WRKY50-DAP-Seq(GSE60143)/Homer	NNTTGACTWNNGNNN	1e-11	-2.687e+01	0.0000	421.0	37.86%	13523.0	28.20%
AT3G42860(zfGRF)/col-AT3G42860-DAP-Seq(GSE60143)/Homer	CGTTGACTTN	1e-11	-2.667e+01	0.0000	143.0	12.86%	3351.7	6.99%
Dlx3(Homeobox)/Kerainocytes-Dlx3-ChIP-Seq(GSE89884)/Homer	NDGTAATTAC	1e-11	-2.564e+01	0.0000	592.0	53.24%	20674.3	43.11%
WRKY30(WRKY)/colamp-WRKY30-DAP-Seq(GSE60143)/Homer	CGTTGACTTN	1e-10	-2.481e+01	0.0000	151.0	13.58%	3704.9	7.73%
ATHB34(ZFHD)/colamp-ATHB34-DAP-Seq(GSE60143)/Homer	TRATTARS	1e-10	-2.445e+01	0.0000	628.0	56.47%	22339.8	46.58%
GAGA-repeat/Arabidopsis-Promoters/Homer	CTCTCTCTCY	1e-09	-2.278e+01	0.0000	218.0	19.60%	6147.8	12.82%
Trl(Zf)/S2-GAGAfactor-ChIP-Seq(GSE40646)/Homer	RGAGAGAG	1e-09	-2.219e+01	0.0000	510.0	45.86%	17595.2	36.69%
ATHB23(ZFHD)/col-ATHB23-DAP-Seq(GSE60143)/Homer	HTAATTARNN	1e-09	-2.211e+01	0.0000	672.0	60.43%	24508.0	51.10%
MYB63(MYB)/col-MYB63-DAP-Seq(GSE60143)/Homer	BHYACCWACCHH	1e-09	-2.178e+01	0.0000	239.0	21.49%	6983.6	14.56%
MYB93(MYB)/colamp-MYB93-DAP-Seq(GSE60143)/Homer	GGTAGGTGRD	1e-09	-2.140e+01	0.0000	494.0	44.42%	17018.6	35.49%
WRKY42(WRKY)/colamp-WRKY42-DAP-Seq(GSE60143)/Homer	NAAAGTCAACGN	1e-09	-2.137e+01	0.0000	173.0	15.56%	4648.7	9.69%
SeqBias: GA-repeat	GAGAGAGAGA	1e-09	-2.092e+01	0.0000	1001.0	90.02%	40131.3	83.68%
WRKY21(WRKY)/colamp-WRKY21-DAP-Seq(GSE60143)/Homer	DCGTTGACTTTT	1e-08	-2.056e+01	0.0000	81.0	7.28%	1680.3	3.50%
MYB3(MYB)/Arabidopsis-MYB3-ChIP-Seq(GSE80564)/Homer	GKTAGGTRGG	1e-08	-2.006e+01	0.0000	548.0	49.28%	19419.4	40.49%
MYB10(MYB)/col-MYB10-DAP-Seq(GSE60143)/Homer	YCCACCTACCHH	1e-08	-1.989e+01	0.0000	202.0	18.17%	5777.8	12.05%
OCT:OCT(POU,Homeobox)/NPC-OCT6-ChIP-Seq(GSE43916)/Homer	YATGCATATRCATRT	1e-08	-1.982e+01	0.0000	121.0	10.88%	2974.2	6.20%
MYB58(MYB)/colamp-MYB58-DAP-Seq(GSE60143)/Homer	YYYACCWACC	1e-08	-1.981e+01	0.0000	442.0	39.75%	15059.3	31.40%
FUS3(ABI3VP1)/col-FUS3-DAP-Seq(GSE60143)/Homer	DNNWTNTGCATGKNN	1e-08	-1.918e+01	0.0000	306.0	27.52%	9729.1	20.29%
MYB83(MYB)/colamp-MYB83-DAP-Seq(GSE60143)/Homer	CACCAACCWH	1e-08	-1.903e+01	0.0000	697.0	62.68%	25971.2	54.15%
SeqBias: CA-repeat	CACACACACA	1e-08	-1.872e+01	0.0000	1004.0	90.29%	40492.3	84.43%
ATHB24(ZFHD)/colamp-ATHB24-DAP-Seq(GSE60143)/Homer	TAATTAAS	1e-08	-1.866e+01	0.0000	597.0	53.69%	21668.5	45.18%
Lhx2(Homeobox)/HFSC-Lhx2-ChIP-Seq(GSE48068)/Homer	TAATTAGN	1e-08	-1.864e+01	0.0000	677.0	60.88%	25138.5	52.42%
SeqBias: TA-repeat	TATATATATA	1e-08	-1.850e+01	0.0000	1013.0	91.10%	40983.8	85.46%
Foxf1(Forkhead)/Lung-Foxf1-ChIP-Seq(GSE77951)/Homer	WWATRTAAACAN	1e-08	-1.848e+01	0.0000	489.0	43.97%	17139.5	35.74%
ERF105(AP2EREBP)/colamp-ERF105-DAP-Seq(GSE60143)/Homer	TGGCGGCT	1e-07	-1.832e+01	0.0000	221.0	19.87%	6592.5	13.75%
ERF13(AP2EREBP)/colamp-ERF13-DAP-Seq(GSE60143)/Homer	TYAGCCGCCATT	1e-07	-1.824e+01	0.0000	224.0	20.14%	6709.7	13.99%
Mef2c(MADS)/GM12878-Mef2c-ChIP-Seq(GSE32465)/Homer	DCYAAAAATAGM	1e-07	-1.810e+01	0.0000	275.0	24.73%	8640.9	18.02%
ERF15(AP2EREBP)/colamp-ERF15-DAP-Seq(GSE60143)/Homer	WDHAGCMGCCAT	1e-07	-1.794e+01	0.0000	291.0	26.17%	9268.9	19.33%
AT5G23930(mTERF)/col-AT5G23930-DAP-Seq(GSE60143)/Homer	GGCGGCTG	1e-07	-1.784e+01	0.0000	227.0	20.41%	6854.7	14.29%
Lhx1(Homeobox)/EmbryoCarcinoma-Lhx1-ChIP-Seq(GSE70957)/Homer	NNYTAATTAR	1e-07	-1.720e+01	0.0000	715.0	64.30%	26999.9	56.30%
MYB17(MYB)/colamp-MYB17-DAP-Seq(GSE60143)/Homer	GGTAGGTGRG	1e-07	-1.692e+01	0.0000	211.0	18.97%	6338.9	13.22%
BPC6(BBRBPC)/col-BPC6-DAP-Seq(GSE60143)/Homer	YTYTCTCTCTCTCTA	1e-07	-1.671e+01	0.0000	40.0	3.60%	650.7	1.36%
ATHB25(ZFHD)/colamp-ATHB25-DAP-Seq(GSE60143)/Homer	TAATTAVB	1e-07	-1.652e+01	0.0000	737.0	66.28%	28067.9	58.53%
ATHB33(ZFHD)/col-ATHB33-DAP-Seq(GSE60143)/Homer	NGTRATTAAK	1e-07	-1.652e+01	0.0000	760.0	68.35%	29100.2	60.68%
ATY19(MYB)/col-ATY19-DAP-Seq(GSE60143)/Homer	YYCACCWACCAT	1e-07	-1.627e+01	0.0000	323.0	29.05%	10683.7	22.28%
MYB4(MYB)/col200-MYB4-DAP-Seq(GSE60143)/Homer	WAGKTAGGTARR	1e-06	-1.589e+01	0.0000	334.0	30.04%	11159.8	23.27%
FoxL2(Forkhead)/Ovary-FoxL2-ChIP-Seq(GSE60858)/Homer	WWTRTAAACAVG	1e-06	-1.580e+01	0.0000	454.0	40.83%	16019.2	33.40%
Mef2b(MADS)/HEK293-Mef2b.V5-ChIP-Seq(GSE67450)/Homer	GCTATTTTTGGM	1e-06	-1.523e+01	0.0000	410.0	36.87%	14287.4	29.79%
MYB92(MYB)/colamp-MYB92-DAP-Seq(GSE60143)/Homer	GGTAGGTR	1e-06	-1.473e+01	0.0000	352.0	31.65%	12007.2	25.04%
PBX2(Homeobox)/K562-PBX2-ChIP-Seq(Encode)/Homer	RTGATTKATRGN	1e-06	-1.427e+01	0.0000	526.0	47.30%	19223.1	40.08%
Pdx1(Homeobox)/Islet-Pdx1-ChIP-Seq(SRA008281)/Homer	YCATYAATCA	1e-06	-1.412e+01	0.0000	577.0	51.89%	21409.3	44.64%
ERF4(AP2EREBP)/colamp-ERF4-DAP-Seq(GSE60143)/Homer	WDWTGGCGGCGG	1e-06	-1.402e+01	0.0000	247.0	22.21%	7967.0	16.61%
MYB13(MYB)/col-MYB13-DAP-Seq(GSE60143)/Homer	HYCACCWACCHH	1e-06	-1.397e+01	0.0000	304.0	27.34%	10190.6	21.25%
MYB67(MYB)/col-MYB67-DAP-Seq(GSE60143)/Homer	YYYACCTAAC	1e-05	-1.378e+01	0.0000	428.0	38.49%	15209.3	31.71%
MYB61(MYB)/colamp-MYB61-DAP-Seq(GSE60143)/Homer	HCYACCTACC	1e-05	-1.356e+01	0.0000	576.0	51.80%	21448.6	44.72%
ERF7(AP2EREBP)/col-ERF7-DAP-Seq(GSE60143)/Homer	ATGRCGGCGG	1e-05	-1.353e+01	0.0000	273.0	24.55%	9024.6	18.82%
Lhx3(Homeobox)/Neuron-Lhx3-ChIP-Seq(GSE31456)/Homer	ADBTAATTAR	1e-05	-1.311e+01	0.0000	840.0	75.54%	33208.7	69.25%
TF3A(C2H2)/col-TF3A-DAP-Seq(GSE60143)/Homer	NNDDGAGGAGGWNNN	1e-05	-1.304e+01	0.0000	318.0	28.60%	10855.4	22.64%
AT4G26030(C2H2)/col-AT4G26030-DAP-Seq(GSE60143)/Homer	BYYACCWACY	1e-05	-1.286e+01	0.0000	427.0	38.40%	15294.8	31.89%
AT1G20910(ARID)/col-AT1G20910-DAP-Seq(GSE60143)/Homer	THAATTRAWN	1e-05	-1.279e+01	0.0000	911.0	81.92%	36568.9	76.25%
MYB99(MYB)/colamp-MYB99-DAP-Seq(GSE60143)/Homer	GGTAGGTG	1e-05	-1.270e+01	0.0000	352.0	31.65%	12259.4	25.56%
MYB55(MYB)/colamp-MYB55-DAP-Seq(GSE60143)/Homer	YACCWAMC	1e-05	-1.270e+01	0.0000	467.0	42.00%	16973.2	35.39%
MYB49(MYB)/col-MYB49-DAP-Seq(GSE60143)/Homer	ARKTAGGTRR	1e-05	-1.245e+01	0.0000	532.0	47.84%	19739.8	41.16%
MYB51(MYB)/col-MYB51-DAP-Seq(GSE60143)/Homer	GGTAGGTG	1e-05	-1.219e+01	0.0001	315.0	28.33%	10840.7	22.60%
At2g33710(AP2EREBP)/colamp-At2g33710-DAP-Seq(GSE60143)/Homer	WTKGCGGCKR	1e-05	-1.211e+01	0.0001	352.0	31.65%	12336.7	25.72%
ANL2(HB)/col-ANL2-DAP-Seq(GSE60143)/Homer	CATTAATTGC	1e-05	-1.207e+01	0.0001	397.0	35.70%	14172.0	29.55%
LXH9(Homeobox)/Hct116-LXH9.V5-ChIP-Seq(GSE116822)/Homer	NGCTAATTAG	1e-05	-1.206e+01	0.0001	728.0	65.47%	28301.6	59.01%
MYB96(MYB)/colamp-MYB96-DAP-Seq(GSE60143)/Homer	WGGTRGTTGG	1e-05	-1.206e+01	0.0001	395.0	35.52%	14091.2	29.38%
FOXA1(Forkhead)/LNCAP-FOXA1-ChIP-Seq(GSE27824)/Homer	WAAGTAAACA	1e-05	-1.199e+01	0.0001	499.0	44.87%	18417.3	38.40%
AT1G24250(Orphan)/col-AT1G24250-DAP-Seq(GSE60143)/Homer	KTDGTTGGTDGTTGG	1e-05	-1.167e+01	0.0001	218.0	19.60%	7100.6	14.81%
Hoxd13(Homeobox)/ChickenMSG-Hoxd13.Flag-ChIP-Seq(GSE86088)/Homer	NCYAATAAAA	1e-05	-1.155e+01	0.0001	720.0	64.75%	28026.3	58.44%
WRKY11(WRKY)/col-WRKY11-DAP-Seq(GSE60143)/Homer	SCGTTGACTTTN	0.0001	-1.147e+01	0.0001	70.0	6.29%	1745.5	3.64%
FRS9(ND)/col-FRS9-DAP-Seq(GSE60143)/Homer	RGAGAGAGAAAG	0.0001	-1.120e+01	0.0001	76.0	6.83%	1959.3	4.09%
HNF4a(NR),DR1/HepG2-HNF4a-ChIP-Seq(GSE25021)/Homer	CARRGKBCAAAGTYCA	0.0001	-1.117e+01	0.0002	98.0	8.81%	2714.6	5.66%
bHLH130(bHLH)/col-bHLH130-DAP-Seq(GSE60143)/Homer	GCAACTTG	0.0001	-1.117e+01	0.0002	230.0	20.68%	7620.5	15.89%
SeqBias: CG-repeat	CGCGCGCGCG	0.0001	-1.107e+01	0.0002	126.0	11.33%	3717.5	7.75%
WT1(Zf)/Kidney-WT1-ChIP-Seq(GSE90016)/Homer	MCTCCCMCRCAB	0.0001	-1.102e+01	0.0002	81.0	7.28%	2139.4	4.46%
GAGA-repeat/SacCer-Promoters/Homer	CTYTCTYTCTCTCTC	0.0001	-1.099e+01	0.0002	856.0	76.98%	34255.8	71.43%
Hoxd11(Homeobox)/ChickenMSG-Hoxd11.Flag-ChIP-Seq(GSE86088)/Homer	VGCCATAAAA	0.0001	-1.088e+01	0.0002	840.0	75.54%	33538.2	69.93%
LIN-39(Homeobox)/cElegans.L3-LIN39-ChIP-Seq(modEncode)/Homer	ATGATTRATG	0.0001	-1.087e+01	0.0002	733.0	65.92%	28713.4	59.87%
RAP26(AP2EREBP)/colamp-RAP26-DAP-Seq(GSE60143)/Homer	HDATGGCGGCGG	0.0001	-1.078e+01	0.0002	257.0	23.11%	8720.6	18.18%
SUT1?/SacCer-Promoters/Homer	CCCCGCGC	0.0001	-1.074e+01	0.0002	618.0	55.58%	23693.3	49.40%
HuR(?)/HEK293-HuR-CLIP-Seq(GSE87887)/Homer	BTTTGGTTTG	0.0001	-1.053e+01	0.0003	1050.0	94.42%	43707.8	91.14%
FOXA1(Forkhead)/MCF7-FOXA1-ChIP-Seq(GSE26831)/Homer	WAAGTAAACA	0.0001	-1.037e+01	0.0003	433.0	38.94%	15911.0	33.18%
Egr1(Zf)/K562-Egr1-ChIP-Seq(GSE32465)/Homer	TGCGTGGGYG	0.0001	-1.031e+01	0.0003	80.0	7.19%	2150.6	4.48%
Pitx1(Homeobox)/Chicken-Pitx1-ChIP-Seq(GSE38910)/Homer	TAATCCCN	0.0001	-1.024e+01	0.0003	991.0	89.12%	40756.5	84.98%
PHA-4(Forkhead)/cElegans-Embryos-PHA4-ChIP-Seq(modEncode)/Homer	KTGTTTGC	0.0001	-1.020e+01	0.0003	839.0	75.45%	33598.5	70.06%
Mef2d(MADS)/Retina-Mef2d-ChIP-Seq(GSE61391)/Homer	GCTATTTTTAGC	0.0001	-1.018e+01	0.0004	113.0	10.16%	3321.4	6.93%
FoxD3(forkhead)/ZebrafishEmbryo-Foxd3.biotin-ChIP-seq(GSE106676)/Homer	TGTTTAYTTAGC	0.0001	-1.016e+01	0.0004	361.0	32.46%	12977.3	27.06%
bHLH122(bHLH)/col100-bHLH122-DAP-Seq(GSE60143)/Homer	NDDCAASTTGHHNWW	0.0001	-1.010e+01	0.0004	256.0	23.02%	8768.1	18.28%
ZNF467(Zf)/HEK293-ZNF467.GFP-ChIP-Seq(GSE58341)/Homer	TGGGGAAGGGCM	0.0001	-1.007e+01	0.0004	97.0	8.72%	2759.4	5.75%
KLF14(Zf)/HEK293-KLF14.GFP-ChIP-Seq(GSE58341)/Homer	RGKGGGCGKGGC	0.0001	-1.004e+01	0.0004	163.0	14.66%	5180.7	10.80%
ABR1(AP2EREBP)/colamp-ABR1-DAP-Seq(GSE60143)/Homer	AAATGGCGGCGG	0.0001	-1.003e+01	0.0004	236.0	21.22%	7990.5	16.66%
CAMTA1(CAMTA)/col-CAMTA1-DAP-Seq(GSE60143)/Homer	WWAACGCGTT	0.0001	-9.915e+00	0.0004	129.0	11.60%	3926.3	8.19%
PPARE(NR),DR1/3T3L1-Pparg-ChIP-Seq(GSE13511)/Homer	TGACCTTTGCCCCA	0.0001	-9.871e+00	0.0005	129.0	11.60%	3930.3	8.20%
NLP7(RWPRK)/col-NLP7-DAP-Seq(GSE60143)/Homer	TGRCCYTTCR	0.0001	-9.851e+00	0.0005	361.0	32.46%	13024.4	27.16%
MYB74(MYB)/colamp-MYB74-DAP-Seq(GSE60143)/Homer	YYYACCTACCWH	0.0001	-9.695e+00	0.0005	332.0	29.86%	11868.0	24.75%
ERF115(AP2EREBP)/colamp-ERF115-DAP-Seq(GSE60143)/Homer	WTKRCGGCGB	0.0001	-9.581e+00	0.0006	286.0	25.72%	10030.3	20.91%
MYB107(MYB)/col-MYB107-DAP-Seq(GSE60143)/Homer	RGTWGGTRRR	0.0001	-9.562e+00	0.0006	577.0	51.89%	22129.2	46.14%
MYB40(MYB)/col-MYB40-DAP-Seq(GSE60143)/Homer	TGGTAGGTRARA	0.0001	-9.477e+00	0.0006	153.0	13.76%	4861.7	10.14%
AT2G31460(REMB3)/col-AT2G31460-DAP-Seq(GSE60143)/Homer	WNWARWDGAAATGAT	0.0001	-9.448e+00	0.0007	174.0	15.65%	5660.8	11.80%
HOXA1(Homeobox)/mES-Hoxa1-ChIP-Seq(SRP084292)/Homer	TGATKGATGR	0.0001	-9.430e+00	0.0007	218.0	19.60%	7361.2	15.35%
BPC1(BBRBPC)/colamp-BPC1-DAP-Seq(GSE60143)/Homer	GARGAGAGAGAA	0.0001	-9.327e+00	0.0007	171.0	15.38%	5559.9	11.59%
Hoxb4(Homeobox)/ES-Hoxb4-ChIP-Seq(GSE34014)/Homer	TGATTRATGGCY	0.001	-9.099e+00	0.0009	138.0	12.41%	4337.8	9.04%
bHLH80(bHLH)/col-bHLH80-DAP-Seq(GSE60143)/Homer	NNNNDCAASTTGHNN	0.001	-9.052e+00	0.0009	252.0	22.66%	8749.2	18.24%
SeqBias: CG bias	SSSSSSSSSS	0.001	-8.898e+00	0.0011	817.0	73.47%	32816.8	68.43%
Unknown4/Drosophila-Promoters/Homer	AAAAATACCRMA	0.001	-8.813e+00	0.0012	105.0	9.44%	3147.2	6.56%
ATHB20(Homeobox)/colamp-ATHB20-DAP-Seq(GSE60143)/Homer	CAATHATT	0.001	-8.763e+00	0.0012	404.0	36.33%	14970.4	31.22%
At1g76110(ARID)/colamp-At1g76110-DAP-Seq(GSE60143)/Homer	ATTTAATG	0.001	-8.753e+00	0.0012	505.0	45.41%	19205.5	40.05%
NAM(NAC)/col-NAM-DAP-Seq(GSE60143)/Homer	RGTTRCGTRW	0.001	-8.544e+00	0.0015	385.0	34.62%	14221.0	29.65%
ATHB13(Homeobox)/col-ATHB13-DAP-Seq(GSE60143)/Homer	CAATAATT	0.001	-8.417e+00	0.0017	718.0	64.57%	28480.7	59.39%
ERF104(AP2EREBP)/col-ERF104-DAP-Seq(GSE60143)/Homer	GGCGGCGG	0.001	-8.396e+00	0.0017	154.0	13.85%	5015.7	10.46%
ZIM(C2C2gata)/col-ZIM-DAP-Seq(GSE60143)/Homer	ATCSRACGGTYRAGA	0.001	-8.352e+00	0.0018	40.0	3.60%	936.3	1.95%
RAP212(AP2EREBP)/col-RAP212-DAP-Seq(GSE60143)/Homer	CGCCGCCATTTT	0.001	-8.343e+00	0.0018	169.0	15.20%	5595.3	11.67%
ATY13(MYB)/col-ATY13-DAP-Seq(GSE60143)/Homer	YYYAACYRHH	0.001	-8.338e+00	0.0018	911.0	81.92%	37221.4	77.61%
HY5(bZIP)/colamp-HY5-DAP-Seq(GSE60143)/Homer	RRTSACGTSD	0.001	-8.236e+00	0.0020	271.0	24.37%	9625.1	20.07%
RAP211(AP2EREBP)/colamp-RAP211-DAP-Seq(GSE60143)/Homer	RGCCGGCYWW	0.001	-8.098e+00	0.0022	286.0	25.72%	10250.5	21.37%
ERF2(AP2EREBP)/colamp-ERF2-DAP-Seq(GSE60143)/Homer	GGCGGCTG	0.001	-8.011e+00	0.0024	102.0	9.17%	3109.0	6.48%
ERF11(AP2EREBP)/col-ERF11-DAP-Seq(GSE60143)/Homer	RTGGCGGCGG	0.001	-7.869e+00	0.0028	173.0	15.56%	5807.8	12.11%
Nkx6.1(Homeobox)/Islet-Nkx6.1-ChIP-Seq(GSE40975)/Homer	GKTAATGR	0.001	-7.797e+00	0.0029	979.0	88.04%	40511.1	84.47%
Hoxa13(Homeobox)/ChickenMSG-Hoxa13.Flag-ChIP-Seq(GSE86088)/Homer	CYHATAAAAN	0.001	-7.724e+00	0.0031	873.0	78.51%	35573.2	74.18%
E2F3(E2F)/MEF-E2F3-ChIP-Seq(GSE71376)/Homer	BTKGGCGGGAAA	0.001	-7.685e+00	0.0032	99.0	8.90%	3029.8	6.32%
ERF1(AP2EREBP)/colamp-ERF1-DAP-Seq(GSE60143)/Homer	GGCGGCTR	0.001	-7.681e+00	0.0032	95.0	8.54%	2883.9	6.01%
Zfp281(Zf)/ES-Zfp281-ChIP-Seq(GSE81042)/Homer	CCCCTCCCCCAC	0.001	-7.672e+00	0.0032	18.0	1.62%	310.7	0.65%
AT1G23810(Orphan)/col-AT1G23810-DAP-Seq(GSE60143)/Homer	TTCTAGAAGSTTCTA	0.001	-7.639e+00	0.0033	15.0	1.35%	233.1	0.49%
ERF8(AP2EREBP)/colamp-ERF8-DAP-Seq(GSE60143)/Homer	CGCCGYCATW	0.001	-7.531e+00	0.0037	236.0	21.22%	8331.4	17.37%
HOXA2(Homeobox)/mES-Hoxa2-ChIP-Seq(Donaldson_et_al.)/Homer	GYCATCMATCAT	0.001	-7.480e+00	0.0038	96.0	8.63%	2938.9	6.13%
AT1G04880(ARID)/colamp-AT1G04880-DAP-Seq(GSE60143)/Homer	AAACTATATADTATA	0.001	-7.425e+00	0.0040	169.0	15.20%	5708.5	11.90%
Hoxa11(Homeobox)/ChickenMSG-Hoxa11.Flag-ChIP-Seq(GSE86088)/Homer	TTTTATGGCM	0.001	-7.344e+00	0.0043	835.0	75.09%	33914.6	70.72%
AT1G28160(AP2EREBP)/colamp-AT1G28160-DAP-Seq(GSE60143)/Homer	GGCGGCGG	0.001	-7.336e+00	0.0043	231.0	20.77%	8161.8	17.02%
Klf9(Zf)/GBM-Klf9-ChIP-Seq(GSE62211)/Homer	GCCACRCCCACY	0.001	-7.261e+00	0.0047	34.0	3.06%	798.3	1.66%
REM19(REM)/colamp-REM19-DAP-Seq(GSE60143)/Homer	AAAAAAAA	0.001	-7.159e+00	0.0051	425.0	38.22%	16138.9	33.65%
HSF7(HSF)/colamp-HSF7-DAP-Seq(GSE60143)/Homer	TTCTAGAAGCTTCTA	0.001	-7.067e+00	0.0056	65.0	5.85%	1856.4	3.87%
WRKY7(WRKY)/colamp-WRKY7-DAP-Seq(GSE60143)/Homer	AAAAGTCAACGSHWD	0.001	-7.058e+00	0.0056	7.0	0.63%	64.1	0.13%
GBF3(bZIP)/Arabidopsis-GBF3-ChIP-Seq(GSE80564)/Homer	TGCCACGTSAYC	0.001	-7.055e+00	0.0056	119.0	10.70%	3837.6	8.00%
PUCHI(AP2EREBP)/colamp-PUCHI-DAP-Seq(GSE60143)/Homer	GCGCCGTY	0.001	-6.984e+00	0.0059	124.0	11.15%	4034.5	8.41%
HSF6(HSF)/col-HSF6-DAP-Seq(GSE60143)/Homer	TTYTAGAAGCTTCTA	0.001	-6.923e+00	0.0063	69.0	6.21%	2009.5	4.19%
Rbpj1(?)/Panc1-Rbpj1-ChIP-Seq(GSE47459)/Homer	HTTTCCCASG	0.01	-6.878e+00	0.0065	239.0	21.49%	8552.4	17.83%
HSFB4(HSF)/col-HSFB4-DAP-Seq(GSE60143)/Homer	TTCTAGAAGCTTCTA	0.01	-6.807e+00	0.0070	12.0	1.08%	177.2	0.37%
USF1(bHLH)/GM12878-Usf1-ChIP-Seq(GSE32465)/Homer	SGTCACGTGR	0.01	-6.796e+00	0.0070	89.0	8.00%	2745.7	5.73%
Foxh1(Forkhead)/hESC-FOXH1-ChIP-Seq(GSE29422)/Homer	NNTGTGGATTSS	0.01	-6.796e+00	0.0070	273.0	24.55%	9937.0	20.72%
CUX1(Homeobox)/K562-CUX1-ChIP-Seq(GSE92882)/Homer	TATCGATNAN	0.01	-6.769e+00	0.0071	607.0	54.59%	23966.5	49.97%
PU.1-IRF(ETS:IRF)/Bcell-PU.1-ChIP-Seq(GSE21512)/Homer	MGGAAGTGAAAC	0.01	-6.747e+00	0.0072	315.0	28.33%	11658.2	24.31%
ATAF1(NAC)/col-ATAF1-DAP-Seq(GSE60143)/Homer	YACGTMAY	0.01	-6.723e+00	0.0073	618.0	55.58%	24452.8	50.99%
ABF2(bZIP)/col-ABF2-DAP-Seq(GSE60143)/Homer	KGMCACGTGDCMHHH	0.01	-6.662e+00	0.0077	73.0	6.56%	2174.1	4.53%
AT3G09735(S1Falike)/col-AT3G09735-DAP-Seq(GSE60143)/Homer	TTCTAGAANMTTCTA	0.01	-6.660e+00	0.0077	121.0	10.88%	3957.7	8.25%
AGL95(ND)/col-AGL95-DAP-Seq(GSE60143)/Homer	TTCTAGAAGCTTCTA	0.01	-6.648e+00	0.0078	32.0	2.88%	764.4	1.59%
WRKY46(WRKY)/colamp-WRKY46-DAP-Seq(GSE60143)/Homer	AAAGTCAACGSN	0.01	-6.637e+00	0.0078	41.0	3.69%	1059.3	2.21%
At4g36780(BZR)/col-At4g36780-DAP-Seq(GSE60143)/Homer	NNNNNNCACGTGNNN	0.01	-6.535e+00	0.0086	67.0	6.03%	1969.4	4.11%
LMI1(HB)/colamp-LMI1-DAP-Seq(GSE60143)/Homer	AATTATTG	0.01	-6.522e+00	0.0086	548.0	49.28%	21481.9	44.79%
bHLHE40(bHLH)/HepG2-BHLHE40-ChIP-Seq(GSE31477)/Homer	KCACGTGMCN	0.01	-6.476e+00	0.0090	58.0	5.22%	1654.4	3.45%
At5g04390(C2H2)/col200-At5g04390-DAP-Seq(GSE60143)/Homer	AGTGANDN	0.01	-6.454e+00	0.0091	972.0	87.41%	40390.8	84.22%
ANAC087(NAC)/col-ANAC087-DAP-Seq(GSE60143)/Homer	WVCKTGHNNNWCAMG	0.01	-6.439e+00	0.0092	102.0	9.17%	3264.8	6.81%
DEL2(E2FDP)/col-DEL2-DAP-Seq(GSE60143)/Homer	WTTTCSCGCC	0.01	-6.327e+00	0.0103	102.0	9.17%	3276.3	6.83%
HDG1(Homeobox)/col100-HDG1-DAP-Seq(GSE60143)/Homer	DDYAATTAATGH	0.01	-6.322e+00	0.0103	452.0	40.65%	17444.8	36.37%
Unknown(Homeobox)/Limb-p300-ChIP-Seq/Homer	SSCMATWAAA	0.01	-6.311e+00	0.0103	313.0	28.15%	11657.8	24.31%
HRE(HSF)/Striatum-HSF1-ChIP-Seq(GSE38000)/Homer	TTCTAGAABNTTCTA	0.01	-6.269e+00	0.0107	45.0	4.05%	1217.4	2.54%
bHLH28(bHLH)/col-bHLH28-DAP-Seq(GSE60143)/Homer	NHHTGTACGGAH	0.01	-6.250e+00	0.0108	172.0	15.47%	5986.0	12.48%
E2F4(E2F)/K562-E2F4-ChIP-Seq(GSE31477)/Homer	GGCGGGAAAH	0.01	-6.184e+00	0.0115	113.0	10.16%	3708.8	7.73%
At1g14580(C2H2)/colamp-At1g14580-DAP-Seq(GSE60143)/Homer	CASAAAAMGACAAAA	0.01	-6.106e+00	0.0124	109.0	9.80%	3565.8	7.44%
WUS1(Homeobox)/colamp-WUS1-DAP-Seq(GSE60143)/Homer	CAWTCATTCA	0.01	-6.106e+00	0.0124	232.0	20.86%	8398.7	17.51%
At1g78700(BZR)/col-At1g78700-DAP-Seq(GSE60143)/Homer	NNNNCACGTGNNNNN	0.01	-6.094e+00	0.0124	66.0	5.94%	1970.1	4.11%
PIF5ox(bHLH)/Arabidopsis-PIF5ox-ChIP-Seq(GSE35062)/Homer	BCACGTGVDN	0.01	-6.090e+00	0.0124	196.0	17.63%	6959.7	14.51%
CRF10(AP2EREBP)/col100-CRF10-DAP-Seq(GSE60143)/Homer	DCCGCCGYHA	0.01	-6.063e+00	0.0126	213.0	19.15%	7642.8	15.94%
ANAC092(NAC)/colamp-ANAC092-DAP-Seq(GSE60143)/Homer	WRCKTGWNNNWCAMG	0.01	-6.027e+00	0.0130	137.0	12.32%	4650.0	9.70%
Unknown4/Arabidopsis-Promoters/Homer	CKTCKTCTTY	0.01	-5.969e+00	0.0137	364.0	32.73%	13833.0	28.84%
AT5G59990(C2C2COlike)/colamp-AT5G59990-DAP-Seq(GSE60143)/Homer	TCTCAACCGTTCATT	0.01	-5.940e+00	0.0141	36.0	3.24%	933.1	1.95%
bZIP28(bZIP)/col-bZIP28-DAP-Seq(GSE60143)/Homer	TGCCACGTSABH	0.01	-5.935e+00	0.0141	87.0	7.82%	2756.4	5.75%
Pbx3(Homeobox)/GM12878-PBX3-ChIP-Seq(GSE32465)/Homer	SCTGTCAMTCAN	0.01	-5.853e+00	0.0152	43.0	3.87%	1176.4	2.45%
ERF3(AP2EREBP)/colamp-ERF3-DAP-Seq(GSE60143)/Homer	ATGGCGGCGG	0.01	-5.836e+00	0.0154	134.0	12.05%	4558.5	9.51%
EGL-5(Homeobox)/cElegans-L3-EGL5-ChIP-Seq(modEncode)/Homer	ATTTAATGGG	0.01	-5.802e+00	0.0158	696.0	62.59%	28059.2	58.51%
Foxo1(Forkhead)/RAW-Foxo1-ChIP-Seq(Fan_et_al.)/Homer	CTGTTTAC	0.01	-5.755e+00	0.0165	428.0	38.49%	16557.7	34.53%
AT3G57600(AP2EREBP)/col-AT3G57600-DAP-Seq(GSE60143)/Homer	GGCGGTGG	0.01	-5.669e+00	0.0179	124.0	11.15%	4193.5	8.74%
GBF6(bZIP)/colamp-GBF6-DAP-Seq(GSE60143)/Homer	WWTGMCACGTCABCW	0.01	-5.627e+00	0.0185	80.0	7.19%	2527.5	5.27%
ZML1(C2C2gata)/colamp-ZML1-DAP-Seq(GSE60143)/Homer	ATCWYRACCGTTSRW	0.01	-5.612e+00	0.0187	35.0	3.15%	919.6	1.92%
MYB30(MYB)/colamp-MYB30-DAP-Seq(GSE60143)/Homer	AGGTAGTTGG	0.01	-5.610e+00	0.0187	406.0	36.51%	15665.6	32.67%
STZ(C2H2)/colamp-STZ-DAP-Seq(GSE60143)/Homer	HNBTCACT	0.01	-5.606e+00	0.0187	960.0	86.33%	39976.9	83.36%
MYB57(MYB)/col-MYB57-DAP-Seq(GSE60143)/Homer	TTACCTAACT	0.01	-5.555e+00	0.0195	231.0	20.77%	8454.2	17.63%
SHN3(AP2EREBP)/col-SHN3-DAP-Seq(GSE60143)/Homer	CCGCCGCC	0.01	-5.538e+00	0.0198	57.0	5.13%	1693.3	3.53%
ERF5(AP2EREBP)/colamp-ERF5-DAP-Seq(GSE60143)/Homer	DCMGCCGCCA	0.01	-5.478e+00	0.0209	88.0	7.91%	2842.0	5.93%
RBPJ:Ebox(?,bHLH)/Panc1-Rbpj1-ChIP-Seq(GSE47459)/Homer	GGGRAARRGRMCAGMTG	0.01	-5.447e+00	0.0214	40.0	3.60%	1100.7	2.30%
AT5G02460(C2C2dof)/col-AT5G02460-DAP-Seq(GSE60143)/Homer	CHCCTTTT	0.01	-5.444e+00	0.0214	703.0	63.22%	28451.3	59.33%
RKD2(RWPRK)/colamp-RKD2-DAP-Seq(GSE60143)/Homer	GACKTTTCRDCTTCC	0.01	-5.443e+00	0.0214	230.0	20.68%	8434.3	17.59%
Pax7(Paired,Homeobox),longest/Myoblast-Pax7-ChIP-Seq(GSE25064)/Homer	NTAATTDGCYAATTANNWWD	0.01	-5.411e+00	0.0219	72.0	6.47%	2252.6	4.70%
ESE1(AP2EREBP)/col-ESE1-DAP-Seq(GSE60143)/Homer	GGCGGCGG	0.01	-5.409e+00	0.0219	110.0	9.89%	3687.8	7.69%
CUC1(NAC)/col-CUC1-DAP-Seq(GSE60143)/Homer	TACTTGTNNNACAAG	0.01	-5.404e+00	0.0219	136.0	12.23%	4695.9	9.79%
NF1:FOXA1(CTF,Forkhead)/LNCAP-FOXA1-ChIP-Seq(GSE27824)/Homer	WNTGTTTRYTTTGGCA	0.01	-5.379e+00	0.0222	27.0	2.43%	667.9	1.39%
STOP1(C2H2)/colamp-STOP1-DAP-Seq(GSE60143)/Homer	DTATCTGGKGRAGGT	0.01	-5.372e+00	0.0223	101.0	9.08%	3347.5	6.98%
bZIP68(bZIP)/col-bZIP68-DAP-Seq(GSE60143)/Homer	WGCCACGTGK	0.01	-5.353e+00	0.0226	104.0	9.35%	3464.2	7.22%
Initiator/Drosophila-Promoters/Homer	NTCAGTYG	0.01	-5.348e+00	0.0226	514.0	46.22%	20298.1	42.32%
RXR(NR),DR1/3T3L1-RXR-ChIP-Seq(GSE13511)/Homer	TAGGGCAAAGGTCA	0.01	-5.321e+00	0.0231	117.0	10.52%	3968.4	8.27%
ATHB6(Homeobox)/Arabidopsis-HB6-ChIP-Seq(GSE80564)/Homer	CAATNATTBN	0.01	-5.306e+00	0.0234	522.0	46.94%	20650.8	43.06%
KLF3(Zf)/MEF-Klf3-ChIP-Seq(GSE44748)/Homer	NRGCCCCRCCCHBNN	0.01	-5.297e+00	0.0235	41.0	3.69%	1145.3	2.39%
BOS1(MYB)/col-BOS1-DAP-Seq(GSE60143)/Homer	NNRCCTAACT	0.01	-5.296e+00	0.0235	349.0	31.38%	13353.9	27.84%
ATHB5(HB)/colamp-ATHB5-DAP-Seq(GSE60143)/Homer	AATGATTG	0.01	-5.242e+00	0.0246	636.0	57.19%	25577.7	53.33%
ERF9(AP2EREBP)/colamp-ERF9-DAP-Seq(GSE60143)/Homer	AWATGGCGGCGG	0.01	-5.188e+00	0.0258	75.0	6.74%	2387.0	4.98%
Unknown2/Arabidopsis-Promoters/Homer	AAACGACGTCGTTTT	0.01	-5.160e+00	0.0264	24.0	2.16%	581.1	1.21%
bZIP16(bZIP)/colamp-bZIP16-DAP-Seq(GSE60143)/Homer	TGCCACGTGD	0.01	-5.139e+00	0.0269	90.0	8.09%	2956.6	6.16%
NFAT(RHD)/Jurkat-NFATC1-ChIP-Seq(Jolma_et_al.)/Homer	ATTTTCCATT	0.01	-5.101e+00	0.0278	311.0	27.97%	11819.2	24.64%
LIN-15B(Zf)/cElegans-L3-LIN15B-ChIP-Seq(modEncode)/Homer	CARTGGAGCGCRYTTGCATT	0.01	-5.044e+00	0.0293	3.0	0.27%	16.9	0.04%
ANAC070(NAC)/colamp-ANAC070-DAP-Seq(GSE60143)/Homer	CTTRHDNHNBAAGHW	0.01	-5.041e+00	0.0293	402.0	36.15%	15628.4	32.59%
HOXD13(Homeobox)/Chicken-Hoxd13-ChIP-Seq(GSE38910)/Homer	NCYAATAAAA	0.01	-5.002e+00	0.0302	555.0	49.91%	22140.1	46.17%
At4g18890(BZR)/col-At4g18890-DAP-Seq(GSE60143)/Homer	NDBRCACGTGYR	0.01	-4.992e+00	0.0304	34.0	3.06%	924.3	1.93%
bZIP53(bZIP)/colamp-bZIP53-DAP-Seq(GSE60143)/Homer	NDNHSACGTGKMNNN	0.01	-4.988e+00	0.0304	106.0	9.53%	3587.4	7.48%
ERF73(AP2EREBP)/col-ERF73-DAP-Seq(GSE60143)/Homer	CCGCCGCC	0.01	-4.977e+00	0.0306	89.0	8.00%	2937.3	6.12%
AT5G60130(ABI3VP1)/col-AT5G60130-DAP-Seq(GSE60143)/Homer	WTTYTAAGVAAA	0.01	-4.824e+00	0.0355	716.0	64.39%	29176.5	60.84%
c-Myc(bHLH)/LNCAP-cMyc-ChIP-Seq(Unpublished)/Homer	VCCACGTG	0.01	-4.818e+00	0.0356	81.0	7.28%	2652.4	5.53%
Phox2b(Homeobox)/CLBGA-PHOX2B-ChIP-Seq(GSE90683)/Homer	TTAATTNAATTA	0.01	-4.744e+00	0.0381	287.0	25.81%	10905.6	22.74%
bHLH74(bHLH)/col-bHLH74-DAP-Seq(GSE60143)/Homer	DRATCACGTGAB	0.01	-4.735e+00	0.0383	40.0	3.60%	1151.7	2.40%
HSFA1E(HSF)/col-HSFA1E-DAP-Seq(GSE60143)/Homer	TTCTAGAAGCTTCTA	0.01	-4.670e+00	0.0407	22.0	1.98%	541.8	1.13%
LEP(AP2EREBP)/col-LEP-DAP-Seq(GSE60143)/Homer	CDCCGCCGTC	0.01	-4.660e+00	0.0409	68.0	6.12%	2180.9	4.55%
AT4G18450(AP2EREBP)/col-AT4G18450-DAP-Seq(GSE60143)/Homer	ATGGCGGCKG	0.01	-4.632e+00	0.0419	85.0	7.64%	2826.0	5.89%
DUX4(Homeobox)/Myoblasts-DUX4.V5-ChIP-Seq(GSE75791)/Homer	NWTAAYCYAATCAWN	0.01	-4.616e+00	0.0424	56.0	5.04%	1739.4	3.63%
Sp5(Zf)/mES-Sp5.Flag-ChIP-Seq(GSE72989)/Homer	RGKGGGCGGAGC	0.1	-4.605e+00	0.0427	88.0	7.91%	2944.1	6.14%
YY1(Zf)/Promoter/Homer	CAAGATGGCGGC	0.1	-4.603e+00	0.0427	16.0	1.44%	354.7	0.74%
ATHB6(Homeobox)/col-ATHB6-DAP-Seq(GSE60143)/Homer	AATGATTG	0.1	-4.594e+00	0.0428	729.0	65.56%	29807.9	62.15%
Pho4(bHLH)/Yeast-Pho4-ChIP-Seq(GSE29506)/Homer	AAGCACGTGBGD	0.1	-4.592e+00	0.0428	37.0	3.33%	1056.5	2.20%
Etv2(ETS)/ES-ER71-ChIP-Seq(GSE59402)/Homer	NNAYTTCCTGHN	0.1	-4.495e+00	0.0468	137.0	12.32%	4871.5	10.16%
Isl1(Homeobox)/Neuron-Isl1-ChIP-Seq(GSE31456)/Homer	CTAATKGV	0.1	-4.462e+00	0.0482	681.0	61.24%	27740.2	57.84%
ATHB53(HB)/col-ATHB53-DAP-Seq(GSE60143)/Homer	CAATAATT	0.1	-4.459e+00	0.0482	431.0	38.76%	16996.1	35.44%
BZR1(BZR)/col-BZR1-DAP-Seq(GSE60143)/Homer	NNCRCACGTGCG	0.1	-4.441e+00	0.0488	17.0	1.53%	392.3	0.82%
PIF7(bHLH)/col-PIF7-DAP-Seq(GSE60143)/Homer	CCACGTGGNH	0.1	-4.418e+00	0.0497	37.0	3.33%	1069.6	2.23%
ANAC011(NAC)/col-ANAC011-DAP-Seq(GSE60143)/Homer	TDCTTGYRNNDCAAG	0.1	-4.413e+00	0.0498	99.0	8.90%	3393.8	7.08%
ANAC083(NAC)/col-ANAC083-DAP-Seq(GSE60143)/Homer	CKTRWNNNWYAMGTA	0.1	-4.394e+00	0.0505	269.0	24.19%	10240.2	21.35%
ATHB40(HB)/col-ATHB40-DAP-Seq(GSE60143)/Homer	HCAATWATTG	0.1	-4.393e+00	0.0505	580.0	52.16%	23378.2	48.75%
ABI5(bZIP)/col-ABI5-DAP-Seq(GSE60143)/Homer	GCCACGTG	0.1	-4.387e+00	0.0505	97.0	8.72%	3319.4	6.92%
CDX4(Homeobox)/ZebrafishEmbryos-Cdx4.Myc-ChIP-Seq(GSE48254)/Homer	NGYCATAAAWCH	0.1	-4.376e+00	0.0508	480.0	43.17%	19098.1	39.82%
At3g60580(C2H2)/col-At3g60580-DAP-Seq(GSE60143)/Homer	WTTYTACT	0.1	-4.375e+00	0.0508	975.0	87.68%	40909.2	85.30%
ZNF519(Zf)/HEK293-ZNF519.GFP-ChIP-Seq(GSE58341)/Homer	GAGSCCGAGC	0.1	-4.342e+00	0.0522	16.0	1.44%	365.3	0.76%
IDD5(C2H2)/colamp-IDD5-DAP-Seq(GSE60143)/Homer	TTTTGTCTTTTTBTK	0.1	-4.338e+00	0.0522	371.0	33.36%	14499.5	30.23%
RBFox2(?)/Heart-RBFox2-CLIP-Seq(GSE57926)/Homer	TGCATGCA	0.1	-4.331e+00	0.0523	432.0	38.85%	17072.9	35.60%
Pknox1(Homeobox)/ES-Prep1-ChIP-Seq(GSE63282)/Homer	SCTGTCAVTCAV	0.1	-4.326e+00	0.0524	42.0	3.78%	1255.6	2.62%
HOXB13(Homeobox)/ProstateTumor-HOXB13-ChIP-Seq(GSE56288)/Homer	TTTTATKRGG	0.1	-4.317e+00	0.0526	478.0	42.99%	19029.8	39.68%
SPL5(SBP)/colamp-SPL5-DAP-Seq(GSE60143)/Homer	NNHGTACGGHNN	0.1	-4.281e+00	0.0543	251.0	22.57%	9524.7	19.86%
GATA3(Zf),DR8/iTreg-Gata3-ChIP-Seq(GSE20898)/Homer	AGATSTNDNNDSAGATAASN	0.1	-4.281e+00	0.0543	39.0	3.51%	1151.2	2.40%
MYB41(MYB)/col-MYB41-DAP-Seq(GSE60143)/Homer	BYTYACCTAA	0.1	-4.216e+00	0.0575	109.0	9.80%	3811.4	7.95%
c-Myc(bHLH)/mES-cMyc-ChIP-Seq(GSE11431)/Homer	VVCCACGTGG	0.1	-4.213e+00	0.0575	72.0	6.47%	2381.1	4.96%
RUNX1(Runt)/Jurkat-RUNX1-ChIP-Seq(GSE29180)/Homer	AAACCACARM	0.1	-4.201e+00	0.0579	253.0	22.75%	9624.5	20.07%
Hnf6b(Homeobox)/LNCaP-Hnf6b-ChIP-Seq(GSE106305)/Homer	TATTGAYY	0.1	-4.200e+00	0.0579	558.0	50.18%	22485.5	46.89%
E2F6(E2F)/Hela-E2F6-ChIP-Seq(GSE31477)/Homer	GGCGGGAARN	0.1	-4.197e+00	0.0579	69.0	6.21%	2269.6	4.73%
PRDM1(Zf)/Hela-PRDM1-ChIP-Seq(GSE31477)/Homer	ACTTTCACTTTC	0.1	-4.189e+00	0.0580	166.0	14.93%	6082.2	12.68%
PU.1(ETS)/ThioMac-PU.1-ChIP-Seq(GSE21512)/Homer	AGAGGAAGTG	0.1	-4.187e+00	0.0580	83.0	7.46%	2805.8	5.85%
SOL1(CPP)/colamp-SOL1-DAP-Seq(GSE60143)/Homer	ATTTAAATHN	0.1	-4.174e+00	0.0584	727.0	65.38%	29833.3	62.21%
CUC2(NAC)/colamp-CUC2-DAP-Seq(GSE60143)/Homer	TRCKTGTNNNWCAMG	0.1	-4.166e+00	0.0586	111.0	9.98%	3897.6	8.13%
AT1G10720(BSD)/col-AT1G10720-DAP-Seq(GSE60143)/Homer	TTCTAGAAKCTTCTA	0.1	-4.165e+00	0.0586	7.0	0.63%	110.1	0.23%
Hand2(bHLH)/Mesoderm-Hand2-ChIP-Seq(GSE61475)/Homer	TGACANARRCCAGRC	0.1	-4.127e+00	0.0605	53.0	4.77%	1676.7	3.50%
CRF4(AP2EREBP)/colamp-CRF4-DAP-Seq(GSE60143)/Homer	CGCCGCCA	0.1	-4.110e+00	0.0613	105.0	9.44%	3670.6	7.65%
At5g62940(C2C2dof)/col-At5g62940-DAP-Seq(GSE60143)/Homer	WHWHHACTTTTT	0.1	-4.088e+00	0.0625	899.0	80.85%	37503.3	78.20%
Klf4(Zf)/mES-Klf4-ChIP-Seq(GSE11431)/Homer	GCCACACCCA	0.1	-4.068e+00	0.0635	33.0	2.97%	954.9	1.99%
E2F(E2F)/Hela-CellCycle-Expression/Homer	TTSGCGCGAAAA	0.1	-4.055e+00	0.0640	21.0	1.89%	541.9	1.13%
TCX2(CPP)/colamp-TCX2-DAP-Seq(GSE60143)/Homer	NNWWTTYRAAHN	0.1	-4.018e+00	0.0662	737.0	66.28%	30317.0	63.22%
Duxbl(Homeobox)/NIH3T3-Duxbl.HA-ChIP-Seq(GSE119782)/Homer	TAAYCYAATCAA	0.1	-4.007e+00	0.0667	76.0	6.83%	2559.4	5.34%
ESE3(AP2EREBP)/col-ESE3-DAP-Seq(GSE60143)/Homer	GACGGTGG	0.1	-3.970e+00	0.0690	209.0	18.79%	7870.4	16.41%
GBF5(bZIP)/colamp-GBF5-DAP-Seq(GSE60143)/Homer	WKNWSACGTGGCAWN	0.1	-3.953e+00	0.0699	96.0	8.63%	3341.9	6.97%
PIF4(bHLH)/Seedling-PIF4-ChIP-Seq(GSE35315)/Homer	NNBCACGTGN	0.1	-3.953e+00	0.0699	216.0	19.42%	8160.8	17.02%
TGA9(bZIP)/colamp-TGA9-DAP-Seq(GSE60143)/Homer	VTGACGTC	0.1	-3.947e+00	0.0699	361.0	32.46%	14181.9	29.57%
NFY(CCAAT)/Promoter/Homer	RGCCAATSRG	0.1	-3.925e+00	0.0711	311.0	27.97%	12094.4	25.22%
MS188(MYB)/colamp-MS188-DAP-Seq(GSE60143)/Homer	WARKTAGGTRRA	0.1	-3.900e+00	0.0726	438.0	39.39%	17445.1	36.38%
SPCH(bHLH)/Seedling-SPCH-ChIP-Seq(GSE57497)/Homer	WNBCACGTGA	0.1	-3.831e+00	0.0776	247.0	22.21%	9462.7	19.73%
VRN1(ABI3VP1)/col-VRN1-DAP-Seq(GSE60143)/Homer	TTTTTTTTTT	0.1	-3.823e+00	0.0779	61.0	5.49%	2009.9	4.19%
HSFA6A(HSF)/col-HSFA6A-DAP-Seq(GSE60143)/Homer	RGAAGNTTCTAGAAN	0.1	-3.776e+00	0.0813	9.0	0.81%	175.7	0.37%
n-Myc(bHLH)/mES-nMyc-ChIP-Seq(GSE11431)/Homer	VRCCACGTGG	0.1	-3.758e+00	0.0825	100.0	8.99%	3527.9	7.36%
CUC3(NAC)/col-CUC3-DAP-Seq(GSE60143)/Homer	TRCKTGWNNNACAMG	0.1	-3.757e+00	0.0825	121.0	10.88%	4358.9	9.09%
ERF10(AP2EREBP)/col-ERF10-DAP-Seq(GSE60143)/Homer	RTGGCGGCGG	0.1	-3.756e+00	0.0825	122.0	10.97%	4398.3	9.17%
ZNF768(Zf)/Rajj-ZNF768-ChIP-Seq(GSE111879)/Homer	RHHCAGAGAGGB	0.1	-3.737e+00	0.0834	6.0	0.54%	94.9	0.20%
MYB94(MYB)/col-MYB94-DAP-Seq(GSE60143)/Homer	WGGTRGTTGGKA	0.1	-3.714e+00	0.0850	158.0	14.21%	5850.5	12.20%
ANAC079(NAC)/colamp-ANAC079-DAP-Seq(GSE60143)/Homer	TACACGCAACCT	0.1	-3.652e+00	0.0902	171.0	15.38%	6389.3	13.32%
ANAC047(NAC)/colamp-ANAC047-DAP-Seq(GSE60143)/Homer	WACACGTAACTT	0.1	-3.642e+00	0.0907	264.0	23.74%	10211.5	21.29%
EWS:ERG-fusion(ETS)/CADO_ES1-EWS:ERG-ChIP-Seq(SRA014231)/Homer	ATTTCCTGTN	0.1	-3.631e+00	0.0915	146.0	13.13%	5382.3	11.22%
At3g45610(C2C2dof)/col-At3g45610-DAP-Seq(GSE60143)/Homer	TWACTTTTTS	0.1	-3.617e+00	0.0924	584.0	52.52%	23778.8	49.58%
ANAC017(NAC)/colamp-ANAC017-DAP-Seq(GSE60143)/Homer	TMCTTGNNNNNCAAG	0.1	-3.614e+00	0.0924	31.0	2.79%	918.9	1.92%
HOXA9(Homeobox)/HSC-Hoxa9-ChIP-Seq(GSE33509)/Homer	GGCCATAAATCA	0.1	-3.607e+00	0.0927	355.0	31.92%	14022.8	29.24%
At5g22890(C2H2)/col-At5g22890-DAP-Seq(GSE60143)/Homer	NSAGGTKWTATCTGD	0.1	-3.602e+00	0.0928	13.0	1.17%	303.8	0.63%
CRX(Homeobox)/Retina-Crx-ChIP-Seq(GSE20012)/Homer	GCTAATCC	0.1	-3.593e+00	0.0934	688.0	61.87%	28297.9	59.01%
ASHR1(ND)/col-ASHR1-DAP-Seq(GSE60143)/Homer	NTGGTGAN	0.1	-3.579e+00	0.0944	322.0	28.96%	12645.4	26.37%
bHLH34(bHLH)/colamp-bHLH34-DAP-Seq(GSE60143)/Homer	HGWGRHWGACACGTG	0.1	-3.550e+00	0.0968	59.0	5.31%	1965.2	4.10%
PU.1:IRF8(ETS:IRF)/pDC-Irf8-ChIP-Seq(GSE66899)/Homer	GGAAGTGAAAST	0.1	-3.541e+00	0.0973	54.0	4.86%	1776.5	3.70%
AT2G01818(PLATZ)/col-AT2G01818-DAP-Seq(GSE60143)/Homer	TCTAGAABSTTC	0.1	-3.532e+00	0.0979	41.0	3.69%	1290.9	2.69%
ANAC053(NAC)/colamp-ANAC053-DAP-Seq(GSE60143)/Homer	TDCTTGNNNNNCAAG	0.1	-3.531e+00	0.0979	148.0	13.31%	5482.2	11.43%
PABPC1(?)/MEL-PABC1-CLIP-Seq(GSE69755)/Homer	HAATAAAGNN	0.1	-3.526e+00	0.0979	772.0	69.42%	32000.0	66.72%
Bapx1(Homeobox)/VertebralCol-Bapx1-ChIP-Seq(GSE36672)/Homer	TTRAGTGSYK	0.1	-3.487e+00	0.1014	462.0	41.55%	18588.9	38.76%
dof24(C2C2dof)/col-dof24-DAP-Seq(GSE60143)/Homer	TWMCTTTTTG	0.1	-3.448e+00	0.1050	608.0	54.68%	24868.9	51.86%
RUNX2(Runt)/PCa-RUNX2-ChIP-Seq(GSE33889)/Homer	NWAACCACADNN	0.1	-3.445e+00	0.1050	195.0	17.54%	7414.0	15.46%
ANAC020(NAC)/col-ANAC020-DAP-Seq(GSE60143)/Homer	DVCKTGHNNNDCAAG	0.1	-3.438e+00	0.1054	171.0	15.38%	6434.3	13.42%
TEAD3(TEA)/HepG2-TEAD3-ChIP-Seq(Encode)/Homer	TRCATTCCAG	0.1	-3.424e+00	0.1065	319.0	28.69%	12562.7	26.20%
HNF6(Homeobox)/Liver-Hnf6-ChIP-Seq(ERP000394)/Homer	NTATYGATCH	0.1	-3.416e+00	0.1070	454.0	40.83%	18269.0	38.09%
AT3G12130(C3H)/colamp-AT3G12130-DAP-Seq(GSE60143)/Homer	TMACTTTTTV	0.1	-3.404e+00	0.1080	724.0	65.11%	29929.7	62.41%
ANAC050(NAC)/colamp-ANAC050-DAP-Seq(GSE60143)/Homer	WNCTTGNNNNNCAAG	0.1	-3.395e+00	0.1086	152.0	13.67%	5671.8	11.83%
Oct4:Sox17(POU,Homeobox,HMG)/F9-Sox17-ChIP-Seq(GSE44553)/Homer	CCATTGTATGCAAAT	0.1	-3.383e+00	0.1095	65.0	5.85%	2216.2	4.62%
Pit1(Homeobox)/GCrat-Pit1-ChIP-Seq(GSE58009)/Homer	ATGMATATDC	0.1	-3.383e+00	0.1095	526.0	47.30%	21357.5	44.53%
E-box/Arabidopsis-Promoters/Homer	GCCACGTG	0.1	-3.373e+00	0.1099	92.0	8.27%	3272.6	6.82%
KLF5(Zf)/LoVo-KLF5-ChIP-Seq(GSE49402)/Homer	DGGGYGKGGC	0.1	-3.371e+00	0.1099	107.0	9.62%	3867.3	8.06%
bZIP44(bZIP)/colamp-bZIP44-DAP-Seq(GSE60143)/Homer	NDTGCCACGTCAGCH	0.1	-3.348e+00	0.1120	17.0	1.53%	447.3	0.93%
AT2G20110(CPP)/colamp-AT2G20110-DAP-Seq(GSE60143)/Homer	ATTYAAATHY	0.1	-3.347e+00	0.1120	720.0	64.75%	29772.7	62.08%
AREB3(bZIP)/col-AREB3-DAP-Seq(GSE60143)/Homer	NKGMCACGTGDCMNN	0.1	-3.314e+00	0.1152	91.0	8.18%	3242.1	6.76%
NUC(C2H2)/col-NUC-DAP-Seq(GSE60143)/Homer	HAVAAAACGACAAAA	0.1	-3.286e+00	0.1181	62.0	5.58%	2113.6	4.41%
AT1G76870(Trihelix)/col-AT1G76870-DAP-Seq(GSE60143)/Homer	AAAACCRGWW	0.1	-3.283e+00	0.1181	165.0	14.84%	6223.6	12.98%
HSFC1(HSF)/col-HSFC1-DAP-Seq(GSE60143)/Homer	HTTCTAGAADCTTCT	0.1	-3.276e+00	0.1184	47.0	4.23%	1541.3	3.21%
Unknown2/Drosophila-Promoters/Homer	CATCMCTA	0.1	-3.261e+00	0.1198	199.0	17.90%	7620.6	15.89%
AT2G28810(C2C2dof)/colamp-AT2G28810-DAP-Seq(GSE60143)/Homer	VAAAAAGTWA	0.1	-3.259e+00	0.1198	713.0	64.12%	29494.9	61.50%
AT4G27900(C2C2COlike)/col-AT4G27900-DAP-Seq(GSE60143)/Homer	TCTCVACCGTTSATT	0.1	-3.237e+00	0.1220	13.0	1.17%	320.4	0.67%
KLF10(Zf)/HEK293-KLF10.GFP-ChIP-Seq(GSE58341)/Homer	GGGGGTGTGTCC	0.1	-3.232e+00	0.1223	47.0	4.23%	1546.7	3.23%
MYB62(MYB)/colamp-MYB62-DAP-Seq(GSE60143)/Homer	NTACCTAACT	0.1	-3.231e+00	0.1223	433.0	38.94%	17435.0	36.35%
TEAD(TEA)/Fibroblast-PU.1-ChIP-Seq(Unpublished)/Homer	YCWGGAATGY	0.1	-3.228e+00	0.1223	181.0	16.28%	6889.4	14.37%
BAM8(BES1)/col-BAM8-DAP-Seq(GSE60143)/Homer	NNWSACACGTGTSWN	0.1	-3.178e+00	0.1278	34.0	3.06%	1065.5	2.22%
Sp2(Zf)/HEK293-Sp2.eGFP-ChIP-Seq(Encode)/Homer	YGGCCCCGCCCC	0.1	-3.178e+00	0.1278	124.0	11.15%	4583.8	9.56%
EKLF(Zf)/Erythrocyte-Klf1-ChIP-Seq(GSE20478)/Homer	NWGGGTGTGGCY	0.1	-3.160e+00	0.1294	19.0	1.71%	527.5	1.10%
AT3G10580(MYBrelated)/colamp-AT3G10580-DAP-Seq(GSE60143)/Homer	TACCTAACWNHW	0.1	-3.124e+00	0.1337	191.0	17.18%	7324.3	15.27%
bcd(Homeobox)/Embryo-Bcd-ChIP-Seq(GSE86966)/Homer	VNNGGATTADNN	0.1	-3.094e+00	0.1373	396.0	35.61%	15907.3	33.17%
WRKY17(WRKY)/colamp-WRKY17-DAP-Seq(GSE60143)/Homer	GCGTTGACTTTT	0.1	-3.092e+00	0.1373	9.0	0.81%	199.5	0.42%
IDD2(C2H2)/colamp-IDD2-DAP-Seq(GSE60143)/Homer	HAVAAAAMGACAAAA	0.1	-3.085e+00	0.1377	77.0	6.92%	2726.4	5.69%
AT1G19040(NAC)/col-AT1G19040-DAP-Seq(GSE60143)/Homer	CTTGNDNHNCAAGYW	0.1	-3.073e+00	0.1389	32.0	2.88%	1001.5	2.09%
Phox2a(Homeobox)/Neuron-Phox2a-ChIP-Seq(GSE31456)/Homer	YTAATYNRATTA	0.1	-3.062e+00	0.1400	393.0	35.34%	15790.3	32.93%
EIN3(EIL)/col-EIN3-DAP-Seq(GSE60143)/Homer	ARATTCAATGWATYT	0.1	-3.045e+00	0.1421	83.0	7.46%	2969.9	6.19%
MYB39(MYB)/col-MYB39-DAP-Seq(GSE60143)/Homer	WWAARKTAGGTGRAA	0.1	-3.039e+00	0.1425	99.0	8.90%	3606.7	7.52%
KLF6(Zf)/PDAC-KLF6-ChIP-Seq(GSE64557)/Homer	MKGGGYGTGGCC	0.1	-3.038e+00	0.1425	81.0	7.28%	2891.5	6.03%
BMYB(HTH)/Hela-BMYB-ChIP-Seq(GSE27030)/Homer	NHAACBGYYV	0.1	-3.036e+00	0.1425	465.0	41.82%	18861.1	39.33%
BIM2(bHLH)/col-BIM2-DAP-Seq(GSE60143)/Homer	NNNNCACGTGNN	0.1	-3.036e+00	0.1425	180.0	16.19%	6893.2	14.37%
PPARa(NR),DR1/Liver-Ppara-ChIP-Seq(GSE47954)/Homer	VNAGGKCAAAGGTCA	0.1	-3.013e+00	0.1445	145.0	13.04%	5467.8	11.40%
VND1(NAC)/col-VND1-DAP-Seq(GSE60143)/Homer	CTTRWDNHWYAAGYW	0.1	-3.012e+00	0.1445	256.0	23.02%	10045.2	20.95%
ANAC058(NAC)/col-ANAC058-DAP-Seq(GSE60143)/Homer	TWCTTGTDNNACAAG	0.1	-3.006e+00	0.1446	164.0	14.75%	6244.4	13.02%
Cux2(Homeobox)/Liver-Cux2-ChIP-Seq(GSE35985)/Homer	HNRAATCAAT	0.1	-2.999e+00	0.1452	404.0	36.33%	16277.8	33.94%
GSC(Homeobox)/FrogEmbryos-GSC-ChIP-Seq(DRA000576)/Homer	RGGATTAR	0.1	-2.979e+00	0.1478	470.0	42.27%	19094.1	39.81%
Fox:Ebox(Forkhead,bHLH)/Panc1-Foxa2-ChIP-Seq(GSE47459)/Homer	NNNVCTGWGYAAACASN	0.1	-2.962e+00	0.1498	215.0	19.33%	8355.9	17.42%
PAX5(Paired,Homeobox)/GM12878-PAX5-ChIP-Seq(GSE32465)/Homer	GCAGCCAAGCRTGACH	0.1	-2.960e+00	0.1498	51.0	4.59%	1731.9	3.61%
ANAC046(NAC)/colamp-ANAC046-DAP-Seq(GSE60143)/Homer	ACACGYWAYC	0.1	-2.945e+00	0.1516	623.0	56.03%	25686.2	53.56%
Hoxa9(Homeobox)/ChickenMSG-Hoxa9.Flag-ChIP-Seq(GSE86088)/Homer	RGCAATNAAA	0.1	-2.944e+00	0.1516	845.0	75.99%	35403.8	73.82%
GT3a(Trihelix)/col-GT3a-DAP-Seq(GSE60143)/Homer	WNACACGTGTYWWAW	0.1	-2.927e+00	0.1534	66.0	5.94%	2318.6	4.83%
Pitx1:Ebox(Homeobox,bHLH)/Hindlimb-Pitx1-ChIP-Seq(GSE41591)/Homer	YTAATTRAWWCCAGATGT	0.1	-2.914e+00	0.1550	73.0	6.56%	2595.1	5.41%
Egr2(Zf)/Thymocytes-Egr2-ChIP-Seq(GSE34254)/Homer	NGCGTGGGCGGR	0.1	-2.886e+00	0.1590	14.0	1.26%	372.6	0.78%
HSF3(HSF)/colamp-HSF3-DAP-Seq(GSE60143)/Homer	NTTCTAGAAKCTTCT	0.1	-2.885e+00	0.1590	259.0	23.29%	10206.5	21.28%
FOXM1(Forkhead)/MCF7-FOXM1-ChIP-Seq(GSE72977)/Homer	TRTTTACTTW	0.1	-2.864e+00	0.1615	372.0	33.45%	14965.1	31.20%
HNF1b(Homeobox)/PDAC-HNF1B-ChIP-Seq(GSE64557)/Homer	GTTAATNATTAA	0.1	-2.849e+00	0.1635	168.0	15.11%	6445.8	13.44%
NAP(NAC)/col-NAP-DAP-Seq(GSE60143)/Homer	ARGTTACGTRTN	0.1	-2.805e+00	0.1703	350.0	31.47%	14054.7	29.31%
Smad4(MAD)/ESC-SMAD4-ChIP-Seq(GSE29422)/Homer	VBSYGTCTGG	0.1	-2.803e+00	0.1703	165.0	14.84%	6333.8	13.21%
Cbf1(bHLH)/Yeast-Cbf1-ChIP-Seq(GSE29506)/Homer	TCACGTGAYH	0.1	-2.791e+00	0.1718	55.0	4.95%	1909.0	3.98%
AZF1(C2H2)/colamp-AZF1-DAP-Seq(GSE60143)/Homer	DKSWCACT	0.1	-2.782e+00	0.1729	838.0	75.36%	35145.1	73.28%
bZIP50(bZIP)/colamp-bZIP50-DAP-Seq(GSE60143)/Homer	GATGACGTCA	0.1	-2.772e+00	0.1742	325.0	29.23%	13010.1	27.13%
CLOCK(bHLH)/Liver-Clock-ChIP-Seq(GSE39860)/Homer	GHCACGTG	0.1	-2.762e+00	0.1754	93.0	8.36%	3416.4	7.12%
PBX1(Homeobox)/MCF7-PBX1-ChIP-Seq(GSE28007)/Homer	GSCTGTCACTCA	0.1	-2.759e+00	0.1754	8.0	0.72%	181.4	0.38%
At5g18450(AP2EREBP)/col-At5g18450-DAP-Seq(GSE60143)/Homer	CACCGCTT	0.1	-2.743e+00	0.1777	253.0	22.75%	9997.0	20.85%
bHLH157(bHLH)/col-bHLH157-DAP-Seq(GSE60143)/Homer	KACACGTCTCTY	0.1	-2.733e+00	0.1790	70.0	6.29%	2505.0	5.22%
ANAC013(NAC)/col-ANAC013-DAP-Seq(GSE60143)/Homer	CTTGNNNNNCAAGNA	0.1	-2.732e+00	0.1790	112.0	10.07%	4187.6	8.73%
MNT(bHLH)/HepG2-MNT-ChIP-Seq(Encode)/Homer	DGCACACGTG	0.1	-2.718e+00	0.1808	177.0	15.92%	6848.2	14.28%
ANAC075(NAC)/col-ANAC075-DAP-Seq(GSE60143)/Homer	CTTSWWNWWSAAGYT	0.1	-2.660e+00	0.1910	101.0	9.08%	3757.0	7.83%
VND6(NAC)/col-VND6-DAP-Seq(GSE60143)/Homer	DCTTNHTTTTYAMGY	0.1	-2.650e+00	0.1923	278.0	25.00%	11072.3	23.09%
Foxa2(Forkhead)/Liver-Foxa2-ChIP-Seq(GSE25694)/Homer	CYTGTTTACWYW	0.1	-2.646e+00	0.1926	259.0	23.29%	10277.8	21.43%
bZIP3(bZIP)/col-bZIP3-DAP-Seq(GSE60143)/Homer	DWKNHSACGTGGCAD	0.1	-2.628e+00	0.1957	136.0	12.23%	5186.0	10.81%
HINFP(Zf)/K562-HINFP.eGFP-ChIP-Seq(Encode)/Homer	TWVGGTCCGC	0.1	-2.604e+00	0.1998	51.0	4.59%	1778.3	3.71%
Hoxc9(Homeobox)/Ainv15-Hoxc9-ChIP-Seq(GSE21812)/Homer	GGCCATAAATCA	0.1	-2.564e+00	0.2075	293.0	26.35%	11730.7	24.46%
TGA2(bZIP)/colamp-TGA2-DAP-Seq(GSE60143)/Homer	ACGTCAYCHH	0.1	-2.536e+00	0.2127	217.0	19.51%	8556.7	17.84%
TOD6?/SacCer-Promoters/Homer	GCGATGAGMT	0.1	-2.525e+00	0.2144	47.0	4.23%	1633.9	3.41%
ANAC004(NAC)/colamp-ANAC004-DAP-Seq(GSE60143)/Homer	WNCTTVYNNNRBAAG	0.1	-2.525e+00	0.2144	96.0	8.63%	3582.2	7.47%
Hoxd12(Homeobox)/ChickenMSG-Hoxd12.Flag-ChIP-Seq(GSE86088)/Homer	HDGYAATGAAAN	0.1	-2.516e+00	0.2154	714.0	64.21%	29797.8	62.13%
HRE(HSF)/HepG2-HSF1-ChIP-Seq(GSE31477)/Homer	BSTTCTRGAABVTTCYAGAA	0.1	-2.503e+00	0.2174	17.0	1.53%	502.8	1.05%
NF1(CTF)/LNCAP-NF1-ChIP-Seq(Unpublished)/Homer	CYTGGCABNSTGCCAR	0.1	-2.502e+00	0.2174	29.0	2.61%	946.0	1.97%
MafA(bZIP)/Islet-MafA-ChIP-Seq(GSE30298)/Homer	TGCTGACTCA	0.1	-2.494e+00	0.2183	90.0	8.09%	3346.1	6.98%
Hoxa10(Homeobox)/ChickenMSG-Hoxa10.Flag-ChIP-Seq(GSE86088)/Homer	GGYAATGAAA	0.1	-2.493e+00	0.2183	246.0	22.12%	9780.1	20.39%
SeqBias: polyC-repeat	CCCCCCCCCC	0.1	-2.478e+00	0.2207	1110.0	99.82%	47718.6	99.50%
IRF8(IRF)/BMDM-IRF8-ChIP-Seq(GSE77884)/Homer	GRAASTGAAAST	0.1	-2.465e+00	0.2230	100.0	8.99%	3756.8	7.83%
CRE(bZIP)/Promoter/Homer	CSGTGACGTCAC	0.1	-2.455e+00	0.2245	39.0	3.51%	1332.8	2.78%
HAT2(Homeobox)/colamp-HAT2-DAP-Seq(GSE60143)/Homer	CYAATSATTR	0.1	-2.455e+00	0.2245	507.0	45.59%	20869.1	43.52%
EBF1(EBF)/Near-E2A-ChIP-Seq(GSE21512)/Homer	GTCCCCWGGGGA	0.1	-2.438e+00	0.2273	47.0	4.23%	1645.6	3.43%
CES-1(Homeobox)/cElegans-L1-CES1-ChIP-Seq(modEncode)/Homer	AAATTSAATTTN	0.1	-2.425e+00	0.2295	494.0	44.42%	20324.0	42.38%
MYB33(MYB)/col-MYB33-DAP-Seq(GSE60143)/Homer	DDTYNGTTAN	0.1	-2.407e+00	0.2332	746.0	67.09%	31235.4	65.13%
Max(bHLH)/K562-Max-ChIP-Seq(GSE31477)/Homer	RCCACGTGGYYN	0.1	-2.400e+00	0.2341	101.0	9.08%	3810.6	7.95%
SPL14(SBP)/col-SPL14-DAP-Seq(GSE60143)/Homer	NNWHTGTACGGAHNH	0.1	-2.366e+00	0.2416	81.0	7.28%	3009.0	6.27%
Tbet(T-box)/CD8-Tbet-ChIP-Seq(GSE33802)/Homer	AGGTGTGAAM	0.1	-2.361e+00	0.2423	274.0	24.64%	10998.4	22.93%
VND2(NAC)/col-VND2-DAP-Seq(GSE60143)/Homer	DNCKTNNNNNNNAAG	0.1	-2.360e+00	0.2423	249.0	22.39%	9948.0	20.74%
ANAC071(NAC)/col-ANAC071-DAP-Seq(GSE60143)/Homer	DNCKTNDNNNHNAAG	0.1	-2.344e+00	0.2452	239.0	21.49%	9534.8	19.88%
TGA1(bZIP)/colamp-TGA1-DAP-Seq(GSE60143)/Homer	TGACGTCAKC	0.1	-2.337e+00	0.2463	103.0	9.26%	3905.8	8.14%
ANAC038(NAC)/col-ANAC038-DAP-Seq(GSE60143)/Homer	ACACGTWAYC	0.1	-2.336e+00	0.2463	632.0	56.83%	26305.1	54.85%
bZIP48(bZIP)/colamp-bZIP48-DAP-Seq(GSE60143)/Homer	DDWWKVTSACGTGGC	0.1	-2.313e+00	0.2509	100.0	8.99%	3788.2	7.90%
AMYB(HTH)/Testes-AMYB-ChIP-Seq(GSE44588)/Homer	TGGCAGTTGG	0.1	-2.312e+00	0.2509	418.0	37.59%	17118.0	35.69%
JKD(C2H2)/col-JKD-DAP-Seq(GSE60143)/Homer	TTTTGTCGTTTT	1	-2.295e+00	0.2543	104.0	9.35%	3955.1	8.25%
Unknown3/Arabidopsis-Promoters/Homer	AYTAAACCGG	1	-2.293e+00	0.2543	143.0	12.86%	5555.6	11.58%
At1g64620(C2C2dof)/colamp-At1g64620-DAP-Seq(GSE60143)/Homer	CACTTTTT	1	-2.291e+00	0.2543	509.0	45.77%	21020.7	43.83%
RAV1(RAV)/colamp-RAV1-DAP-Seq(GSE60143)/Homer	TWWTTTCTGTTG	1	-2.287e+00	0.2544	354.0	31.83%	14405.8	30.04%
TGA10(bZIP)/colamp-TGA10-DAP-Seq(GSE60143)/Homer	ATGACGTC	1	-2.275e+00	0.2567	188.0	16.91%	7425.2	15.48%
ZNF692(Zf)/HEK293-ZNF692.GFP-ChIP-Seq(GSE58341)/Homer	GTGGGCCCCA	1	-2.274e+00	0.2567	12.0	1.08%	340.4	0.71%
SPL15(SBP)/colamp-SPL15-DAP-Seq(GSE60143)/Homer	WDWMMGTACADW	1	-2.271e+00	0.2567	478.0	42.99%	19699.4	41.08%
Atf7(bZIP)/3T3L1-Atf7-ChIP-Seq(GSE56872)/Homer	NGRTGACGTCAY	1	-2.270e+00	0.2567	106.0	9.53%	4042.4	8.43%
FHY3(FAR1)/Arabidopsis-FHY3-ChIP-Seq(GSE30711)/Homer	HHCACGCGCBTN	1	-2.261e+00	0.2578	40.0	3.60%	1396.2	2.91%
SPL13(SBP)/col-SPL13-DAP-Seq(GSE60143)/Homer	WAHTGTACGGAH	1	-2.249e+00	0.2603	51.0	4.59%	1830.2	3.82%
TGA6(bZIP)/colamp-TGA6-DAP-Seq(GSE60143)/Homer	TGACGTCABC	1	-2.239e+00	0.2622	177.0	15.92%	6978.3	14.55%
bZIP18(bZIP)/colamp-bZIP18-DAP-Seq(GSE60143)/Homer	KGMCAGCTND	1	-2.238e+00	0.2622	685.0	61.60%	28644.5	59.73%
E2F7(E2F)/Hela-E2F7-ChIP-Seq(GSE32673)/Homer	VDTTTCCCGCCA	1	-2.235e+00	0.2622	21.0	1.89%	671.5	1.40%
ANAC016(NAC)/col-ANAC016-DAP-Seq(GSE60143)/Homer	WNCTTGNNNNNCAMG	1	-2.230e+00	0.2625	203.0	18.26%	8064.2	16.82%
CEBP:CEBP(bZIP)/MEF-Chop-ChIP-Seq(GSE35681)/Homer	NTNATGCAAYMNNHTGMAAY	1	-2.217e+00	0.2655	59.0	5.31%	2153.1	4.49%
CEBP(bZIP)/ThioMac-CEBPb-ChIP-Seq(GSE21512)/Homer	ATTGCGCAAC	1	-2.203e+00	0.2685	343.0	30.85%	13970.8	29.13%
AT5G05550(Trihelix)/col-AT5G05550-DAP-Seq(GSE60143)/Homer	HDNHDTCKCCGGMGA	1	-2.186e+00	0.2724	351.0	31.56%	14316.1	29.85%
ABF1(bZIP)/Arabidopsis-ABF1-ChIP-Seq(GSE80564)/Homer	CACGTGGC	1	-2.169e+00	0.2764	124.0	11.15%	4804.0	10.02%
Tbox:Smad(T-box,MAD)/ESCd5-Smad2_3-ChIP-Seq(GSE29422)/Homer	AGGTGHCAGACA	1	-2.156e+00	0.2793	20.0	1.80%	641.3	1.34%
EFL-1(E2F)/cElegans-L1-EFL1-ChIP-Seq(modEncode)/Homer	TGCAARYGCGCTCYA	1	-2.131e+00	0.2856	5.0	0.45%	111.8	0.23%
HSF21(HSF)/col-HSF21-DAP-Seq(GSE60143)/Homer	CTTCTAGAAGMTTYW	1	-2.125e+00	0.2866	24.0	2.16%	795.7	1.66%
MYB121(MYB)/col-MYB121-DAP-Seq(GSE60143)/Homer	YNTACCTAACWW	1	-2.108e+00	0.2911	174.0	15.65%	6892.1	14.37%
SPL1(SBP)/colamp-SPL1-DAP-Seq(GSE60143)/Homer	HYGTACDTWH	1	-2.107e+00	0.2911	571.0	51.35%	23765.5	49.55%
CTCF-SatelliteElement(Zf?)/CD4+-CTCF-ChIP-Seq(Barski_et_al.)/Homer	TGCAGTTCCMVNWRTGGCCA	1	-2.107e+00	0.2911	3.0	0.27%	52.0	0.11%
Nur77(NR)/K562-NR4A1-ChIP-Seq(GSE31363)/Homer	TGACCTTTNCNT	1	-2.099e+00	0.2916	50.0	4.50%	1814.8	3.78%
HLF(bZIP)/HSC-HLF.Flag-ChIP-Seq(GSE69817)/Homer	RTTATGYAAB	1	-2.077e+00	0.2974	414.0	37.23%	17043.0	35.54%
BBX31(Orphan)/col-BBX31-DAP-Seq(GSE60143)/Homer	NAAAAAGTDA	1	-2.074e+00	0.2974	568.0	51.08%	23650.7	49.32%
COG1(C2C2dof)/col-COG1-DAP-Seq(GSE60143)/Homer	DAAAAAGTGA	1	-2.074e+00	0.2974	538.0	48.38%	22358.9	46.62%
Srebp1a(bHLH)/HepG2-Srebp1a-ChIP-Seq(GSE31477)/Homer	RTCACSCCAY	1	-2.074e+00	0.2974	40.0	3.60%	1422.8	2.97%
TRP2(MYBrelated)/colamp-TRP2-DAP-Seq(GSE60143)/Homer	TAAACCCT	1	-2.060e+00	0.2996	86.0	7.73%	3273.4	6.83%
Tlx?(NR)/NPC-H3K4me1-ChIP-Seq(GSE16256)/Homer	CTGGCAGSCTGCCA	1	-2.056e+00	0.2999	26.0	2.34%	879.9	1.83%
PHV(HB)/col-PHV-DAP-Seq(GSE60143)/Homer	RTAATSATTA	1	-2.041e+00	0.3039	279.0	25.09%	11322.8	23.61%
ANAC103(NAC)/col-ANAC103-DAP-Seq(GSE60143)/Homer	AACTTGNWNWNCAAG	1	-2.030e+00	0.3065	117.0	10.52%	4551.6	9.49%
ZNF136(Zf)/HEK293-ZNF136.GFP-ChIP-Seq(GSE58341)/Homer	YTKGATAHAGTATTCTWGGTNGGCA	1	-2.022e+00	0.3081	39.0	3.51%	1390.9	2.90%
GATA20(C2C2gata)/colamp-GATA20-DAP-Seq(GSE60143)/Homer	TNGATCNDNM	1	-2.022e+00	0.3081	714.0	64.21%	29996.4	62.55%
GFY(?)/Promoter/Homer	ACTACAATTCCC	1	-2.009e+00	0.3107	14.0	1.26%	431.5	0.90%
Pho2(bHLH)/Yeast-Pho2-ChIP-Seq(GSE29506)/Homer	CCCACGTGCT	1	-2.007e+00	0.3107	52.0	4.68%	1909.8	3.98%
IDD4(C2H2)/col-IDD4-DAP-Seq(GSE60143)/Homer	TTTGTCTTTWTB	1	-2.003e+00	0.3111	398.0	35.79%	16390.7	34.18%
Knotted(Homeobox)/Corn-KN1-ChIP-Seq(GSE39161)/Homer	GAYGNGACRGGN	1	-2.002e+00	0.3111	309.0	27.79%	12606.3	26.29%
Pax7(Paired,Homeobox)/Myoblast-Pax7-ChIP-Seq(GSE25064)/Homer	TAATCAATTA	1	-2.002e+00	0.3111	154.0	13.85%	6091.1	12.70%
Tbx21(T-box)/GM12878-TBX21-ChIP-Seq(Encode)/Homer	AGGTGTGAAA	1	-1.992e+00	0.3124	241.0	21.67%	9737.8	20.30%
SPL9(SBP)/colamp-SPL9-DAP-Seq(GSE60143)/Homer	BTGTACTT	1	-1.981e+00	0.3151	554.0	49.82%	23089.0	48.14%
ATHB15(HB)/col-ATHB15-DAP-Seq(GSE60143)/Homer	GYAATSATTA	1	-1.980e+00	0.3151	226.0	20.32%	9110.9	19.00%
Zic(Zf)/Cerebellum-ZIC1.2-ChIP-Seq(GSE60731)/Homer	CCTGCTGAGH	1	-1.975e+00	0.3157	56.0	5.04%	2075.2	4.33%
NFE2L2(bZIP)/HepG2-NFE2L2-ChIP-Seq(Encode)/Homer	AWWWTGCTGAGTCAT	1	-1.965e+00	0.3180	11.0	0.99%	325.6	0.68%
ANAC057(NAC)/colamp-ANAC057-DAP-Seq(GSE60143)/Homer	DVCKTGNNNNNCAMG	1	-1.958e+00	0.3197	192.0	17.27%	7691.8	16.04%
At5g66730(C2H2)/colamp-At5g66730-DAP-Seq(GSE60143)/Homer	TTTGTCKTTTTK	1	-1.956e+00	0.3197	117.0	10.52%	4570.1	9.53%
HIF-1a(bHLH)/MCF7-HIF1a-ChIP-Seq(GSE28352)/Homer	TACGTGCV	1	-1.954e+00	0.3197	71.0	6.38%	2686.0	5.60%
At1g72010(TCP)/colamp-At1g72010-DAP-Seq(GSE60143)/Homer	GGDCCCAC	1	-1.954e+00	0.3197	42.0	3.78%	1519.4	3.17%
At1g69690(TCP)/colamp-At1g69690-DAP-Seq(GSE60143)/Homer	NHGTGGGGCCCACHW	1	-1.950e+00	0.3197	27.0	2.43%	930.3	1.94%
Rfx6(HTH)/Min6b1-Rfx6.HA-ChIP-Seq(GSE62844)/Homer	TGTTKCCTAGCAACM	1	-1.945e+00	0.3202	130.0	11.69%	5111.6	10.66%
SMB(NAC)/colamp-SMB-DAP-Seq(GSE60143)/Homer	CTTVNNNNDBAAGHW	1	-1.938e+00	0.3215	251.0	22.57%	10178.8	21.22%
PR(NR)/T47D-PR-ChIP-Seq(GSE31130)/Homer	VAGRACAKNCTGTBC	1	-1.919e+00	0.3272	337.0	30.31%	13828.3	28.83%
HIC1(Zf)/Treg-ZBTB29-ChIP-Seq(GSE99889)/Homer	TGCCAGCB	1	-1.913e+00	0.3282	206.0	18.53%	8293.9	17.29%
Otx2(Homeobox)/EpiLC-Otx2-ChIP-Seq(GSE56098)/Homer	NYTAATCCYB	1	-1.911e+00	0.3282	296.0	26.62%	12091.7	25.21%
IBL1(bHLH)/Seedling-IBL1-ChIP-Seq(GSE51120)/Homer	CACGTGCC	1	-1.908e+00	0.3285	215.0	19.33%	8673.4	18.09%
ANAC062(NAC)/colamp-ANAC062-DAP-Seq(GSE60143)/Homer	TACTTANTNWNYAAG	1	-1.883e+00	0.3362	109.0	9.80%	4259.1	8.88%
STAT4(Stat)/CD4-Stat4-ChIP-Seq(GSE22104)/Homer	NYTTCCWGGAAR	1	-1.882e+00	0.3362	209.0	18.79%	8430.1	17.58%
Tcf3(HMG)/mES-Tcf3-ChIP-Seq(GSE11724)/Homer	ASWTCAAAGG	1	-1.877e+00	0.3364	83.0	7.46%	3191.6	6.65%
TEAD1(TEAD)/HepG2-TEAD1-ChIP-Seq(Encode)/Homer	CYRCATTCCA	1	-1.868e+00	0.3390	257.0	23.11%	10458.2	21.81%
ETS:RUNX(ETS,Runt)/Jurkat-RUNX1-ChIP-Seq(GSE17954)/Homer	RCAGGATGTGGT	1	-1.867e+00	0.3390	11.0	0.99%	332.8	0.69%
ANAC042(NAC)/col-ANAC042-DAP-Seq(GSE60143)/Homer	CGTNDHNDHNACGKY	1	-1.865e+00	0.3390	116.0	10.43%	4553.8	9.50%
Srebp2(bHLH)/HepG2-Srebp2-ChIP-Seq(GSE31477)/Homer	CGGTCACSCCAC	1	-1.854e+00	0.3415	20.0	1.80%	671.8	1.40%
CBF2(AP2EREBP)/colamp-CBF2-DAP-Seq(GSE60143)/Homer	YBRCCGACATNNNNN	1	-1.851e+00	0.3416	143.0	12.86%	5678.5	11.84%
Arnt:Ahr(bHLH)/MCF7-Arnt-ChIP-Seq(Lo_et_al.)/Homer	TBGCACGCAA	1	-1.850e+00	0.3416	141.0	12.68%	5595.2	11.67%
HAP3(CCAATHAP3)/col-HAP3-DAP-Seq(GSE60143)/Homer	TGATGGAW	1	-1.822e+00	0.3501	125.0	11.24%	4938.4	10.30%
Mef2a(MADS)/HL1-Mef2a.biotin-ChIP-Seq(GSE21529)/Homer	CYAAAAATAG	1	-1.820e+00	0.3502	165.0	14.84%	6606.4	13.78%
At1g77640(AP2EREBP)/col-At1g77640-DAP-Seq(GSE60143)/Homer	TGTCGGTGGA	1	-1.818e+00	0.3502	51.0	4.59%	1902.1	3.97%
RRTF1(AP2EREBP)/colamp-RRTF1-DAP-Seq(GSE60143)/Homer	CCGCCGCHATTT	1	-1.818e+00	0.3502	76.0	6.83%	2918.8	6.09%
IDD7(C2H2)/col-IDD7-DAP-Seq(GSE60143)/Homer	TTTGTCKTTTTN	1	-1.781e+00	0.3615	162.0	14.57%	6493.8	13.54%
NFkB-p50,p52(RHD)/Monocyte-p50-ChIP-Chip(Schreiber_et_al.)/Homer	GGGGGAATCCCC	1	-1.763e+00	0.3673	10.0	0.90%	303.3	0.63%
Cdx2(Homeobox)/mES-Cdx2-ChIP-Seq(GSE14586)/Homer	GYMATAAAAH	1	-1.760e+00	0.3679	392.0	35.25%	16241.9	33.87%
dof45(C2C2dof)/col-dof45-DAP-Seq(GSE60143)/Homer	NVAWAAAGTN	1	-1.736e+00	0.3761	801.0	72.03%	33915.4	70.72%
NST1(NAC)/colamp-NST1-DAP-Seq(GSE60143)/Homer	WRCTTRWWNWWYAAG	1	-1.735e+00	0.3761	312.0	28.06%	12843.8	26.78%
Unknown1/Arabidopsis-Promoters/Homer	RGGGTAWWWTHGTAA	1	-1.713e+00	0.3831	61.0	5.49%	2328.8	4.86%
MYB3R5(MYB)/col-MYB3R5-DAP-Seq(GSE60143)/Homer	THYAACGGTHAWAWT	1	-1.711e+00	0.3831	91.0	8.18%	3561.0	7.43%
TGA4(bZIP)/colamp-TGA4-DAP-Seq(GSE60143)/Homer	RTGACGTCAKCW	1	-1.691e+00	0.3898	87.0	7.82%	3400.3	7.09%
T1ISRE(IRF)/ThioMac-Ifnb-Expression/Homer	ACTTTCGTTTCT	1	-1.690e+00	0.3898	6.0	0.54%	164.1	0.34%
AT1G47655(C2C2dof)/colamp-AT1G47655-DAP-Seq(GSE60143)/Homer	YHACTTTTTS	1	-1.665e+00	0.3983	906.0	81.47%	38548.9	80.38%
NAC2(NAC)/colamp-NAC2-DAP-Seq(GSE60143)/Homer	TDCTTGNNNNNCAAG	1	-1.664e+00	0.3983	177.0	15.92%	7163.0	14.94%
ERG(ETS)/VCaP-ERG-ChIP-Seq(GSE14097)/Homer	ACAGGAAGTG	1	-1.653e+00	0.4015	205.0	18.44%	8345.4	17.40%
Fra2(bZIP)/Striatum-Fra2-ChIP-Seq(GSE43429)/Homer	GGATGACTCATC	1	-1.649e+00	0.4022	106.0	9.53%	4198.1	8.75%
bZIP52(bZIP)/colamp-bZIP52-DAP-Seq(GSE60143)/Homer	NDNHCAGCTGTCANN	1	-1.634e+00	0.4076	221.0	19.87%	9028.8	18.83%
At4g32800(AP2EREBP)/colamp-At4g32800-DAP-Seq(GSE60143)/Homer	DYCACCGACAHWWWH	1	-1.631e+00	0.4080	49.0	4.41%	1856.4	3.87%
ZNF669(Zf)/HEK293-ZNF669.GFP-ChIP-Seq(GSE58341)/Homer	GARTGGTCATCGCCC	1	-1.605e+00	0.4176	17.0	1.53%	582.6	1.21%
GATA15(C2C2gata)/col-GATA15-DAP-Seq(GSE60143)/Homer	KATGATCA	1	-1.591e+00	0.4229	520.0	46.76%	21812.6	45.48%
AtHB32(ZFHD)/col200-AtHB32-DAP-Seq(GSE60143)/Homer	CGAATTAT	1	-1.590e+00	0.4229	676.0	60.79%	28548.4	59.53%
O2(bZIP)/Corn-O2-ChIP-Seq(GSE63991)/Homer	GCTGACGTGGCA	1	-1.589e+00	0.4229	33.0	2.97%	1217.2	2.54%
dof43(C2C2dof)/colamp-dof43-DAP-Seq(GSE60143)/Homer	NAAAAAGTDA	1	-1.583e+00	0.4233	528.0	47.48%	22160.5	46.21%
At2g03500(G2like)/col-At2g03500-DAP-Seq(GSE60143)/Homer	WWAGAATATTCT	1	-1.569e+00	0.4287	92.0	8.27%	3639.4	7.59%
At1g68670(G2like)/colamp-At1g68670-DAP-Seq(GSE60143)/Homer	WNWWHNRAAGATTCT	1	-1.564e+00	0.4299	249.0	22.39%	10243.0	21.36%
VND4(NAC)/colamp-VND4-DAP-Seq(GSE60143)/Homer	WRCTTGWANWWCAAG	1	-1.560e+00	0.4305	201.0	18.08%	8213.0	17.13%
NFkB-p65-Rel(RHD)/ThioMac-LPS-Expression(GSE23622)/Homer	GGAAATTCCC	1	-1.552e+00	0.4334	12.0	1.08%	395.6	0.82%
CAMTA5(CAMTA)/col-CAMTA5-DAP-Seq(GSE60143)/Homer	ACGCGTTTTANACRC	1	-1.543e+00	0.4362	90.0	8.09%	3563.7	7.43%
ZNF317(Zf)/HEK293-ZNF317.GFP-ChIP-Seq(GSE58341)/Homer	GTCWGCTGTYYCTCT	1	-1.530e+00	0.4412	12.0	1.08%	397.7	0.83%
ATHB18(Homeobox)/colamp-ATHB18-DAP-Seq(GSE60143)/Homer	YCAATSATTG	1	-1.526e+00	0.4418	149.0	13.40%	6034.8	12.58%
ABF1/SacCer-Promoters/Homer	CGTRNAAARTGA	1	-1.526e+00	0.4418	99.0	8.90%	3942.6	8.22%
AT3G58630(Trihelix)/col-AT3G58630-DAP-Seq(GSE60143)/Homer	TCTCCGGCGA	1	-1.522e+00	0.4418	57.0	5.13%	2205.1	4.60%
At1g36060(AP2EREBP)/colamp-At1g36060-DAP-Seq(GSE60143)/Homer	NNWWKGTCGGTG	1	-1.514e+00	0.4444	177.0	15.92%	7217.0	15.05%
At2g41835(C2H2)/col-At2g41835-DAP-Seq(GSE60143)/Homer	TTTGAAAA	1	-1.509e+00	0.4460	293.0	26.35%	12136.7	25.31%
HAT5(Homeobox)/colamp-HAT5-DAP-Seq(GSE60143)/Homer	DCAATWATTG	1	-1.498e+00	0.4500	136.0	12.23%	5499.0	11.47%
dHNF4(NR)/Fly-HNF4-ChIP-Seq(GSE73675)/Homer	GGTCCAAAGTCCAMT	1	-1.497e+00	0.4500	15.0	1.35%	516.8	1.08%
HSFB3(HSF)/colamp-HSFB3-DAP-Seq(GSE60143)/Homer	TTCTAGAAGMTTHTW	1	-1.497e+00	0.4500	16.0	1.44%	556.0	1.16%
bZIP42(bZIP)/colamp-bZIP42-DAP-Seq(GSE60143)/Homer	GCCACGTCAGCA	1	-1.477e+00	0.4568	4.0	0.36%	105.7	0.22%
Elk1(ETS)/Hela-Elk1-ChIP-Seq(GSE31477)/Homer	HACTTCCGGY	1	-1.470e+00	0.4591	125.0	11.24%	5046.8	10.52%
PGR(NR)/EndoStromal-PGR-ChIP-Seq(GSE69539)/Homer	AAGAACATWHTGTTC	1	-1.466e+00	0.4597	53.0	4.77%	2053.4	4.28%
TCP7(TCP)/col-TCP7-DAP-Seq(GSE60143)/Homer	GTGGGSCCCACHHNN	1	-1.462e+00	0.4606	45.0	4.05%	1726.7	3.60%
AARE(HLH)/mES-cMyc-ChIP-Seq/Homer	GATTGCATCA	1	-1.454e+00	0.4637	43.0	3.87%	1646.4	3.43%
Foxa3(Forkhead)/Liver-Foxa3-ChIP-Seq(GSE77670)/Homer	BSNTGTTTACWYWGN	1	-1.451e+00	0.4638	108.0	9.71%	4340.4	9.05%
Pit1+1bp(Homeobox)/GCrat-Pit1-ChIP-Seq(GSE58009)/Homer	ATGCATAATTCA	1	-1.445e+00	0.4657	265.0	23.83%	10974.5	22.88%
DEAR2(AP2EREBP)/colamp-DEAR2-DAP-Seq(GSE60143)/Homer	HCACCGACAWHD	1	-1.436e+00	0.4690	272.0	24.46%	11276.5	23.51%
ZNF7(Zf)/HepG2-ZNF7.Flag-ChIP-Seq(Encode)/Homer	CTGCCWVCTTTTRTA	1	-1.431e+00	0.4706	123.0	11.06%	4975.7	10.38%
RUNX(Runt)/HPC7-Runx1-ChIP-Seq(GSE22178)/Homer	SAAACCACAG	1	-1.430e+00	0.4706	145.0	13.04%	5900.0	12.30%
Znf263(Zf)/K562-Znf263-ChIP-Seq(GSE31477)/Homer	CVGTSCTCCC	1	-1.430e+00	0.4706	199.0	17.90%	8180.6	17.06%
STAT1(Stat)/HelaS3-STAT1-ChIP-Seq(GSE12782)/Homer	NATTTCCNGGAAAT	1	-1.409e+00	0.4780	69.0	6.21%	2727.5	5.69%
Atf4(bZIP)/MEF-Atf4-ChIP-Seq(GSE35681)/Homer	MTGATGCAAT	1	-1.404e+00	0.4795	124.0	11.15%	5026.7	10.48%
MYB101(MYB)/colamp-MYB101-DAP-Seq(GSE60143)/Homer	TAACNRMY	1	-1.400e+00	0.4807	663.0	59.62%	28086.3	58.56%
FOXP1(Forkhead)/H9-FOXP1-ChIP-Seq(GSE31006)/Homer	NYYTGTTTACHN	1	-1.399e+00	0.4807	150.0	13.49%	6122.2	12.77%
AT2G38300(G2like)/col-AT2G38300-DAP-Seq(GSE60143)/Homer	ADRGAATGTT	1	-1.399e+00	0.4807	521.0	46.85%	21958.8	45.79%
ZNF416(Zf)/HEK293-ZNF416.GFP-ChIP-Seq(GSE58341)/Homer	WDNCTGGGCA	1	-1.398e+00	0.4807	71.0	6.38%	2813.5	5.87%
AT2G20400(G2like)/colamp-AT2G20400-DAP-Seq(GSE60143)/Homer	DNVGAATATTCBNHN	1	-1.384e+00	0.4844	59.0	5.31%	2319.3	4.84%
SPL3(SBP)/colamp-SPL3-DAP-Seq(GSE60143)/Homer	WDTTGTACGGAH	1	-1.377e+00	0.4870	23.0	2.07%	848.9	1.77%
LXRE(NR),DR4/RAW-LXRb.biotin-ChIP-Seq(GSE21512)/Homer	RGGTTACTANAGGTCA	1	-1.375e+00	0.4870	9.0	0.81%	296.8	0.62%
MGP(C2H2)/colamp-MGP-DAP-Seq(GSE60143)/Homer	TTTTGTCGTTTW	1	-1.366e+00	0.4906	118.0	10.61%	4787.9	9.98%
Unknown6/Drosophila-Promoters/Homer	AATTTTAAAA	1	-1.361e+00	0.4920	515.0	46.31%	21721.3	45.29%
GRHL2(CP2)/HBE-GRHL2-ChIP-Seq(GSE46194)/Homer	AAACYKGTTWDACMRGTTTB	1	-1.361e+00	0.4920	90.0	8.09%	3615.9	7.54%
AP-1(bZIP)/ThioMac-PU.1-ChIP-Seq(GSE21512)/Homer	VTGACTCATC	1	-1.353e+00	0.4941	165.0	14.84%	6773.4	14.12%
IRF2(IRF)/Erythroblas-IRF2-ChIP-Seq(GSE36985)/Homer	GAAASYGAAASY	1	-1.351e+00	0.4941	34.0	3.06%	1298.5	2.71%
bHLHE41(bHLH)/proB-Bhlhe41-ChIP-Seq(GSE93764)/Homer	KCACGTGMCN	1	-1.349e+00	0.4944	166.0	14.93%	6817.1	14.21%
SND3(NAC)/col-SND3-DAP-Seq(GSE60143)/Homer	CTTNHNNNDNAAGNH	1	-1.344e+00	0.4957	193.0	17.36%	7962.1	16.60%
SGR5(C2H2)/colamp-SGR5-DAP-Seq(GSE60143)/Homer	TTTGTCTTTTTT	1	-1.342e+00	0.4957	217.0	19.51%	8981.8	18.73%
ELF5(ETS)/T47D-ELF5-ChIP-Seq(GSE30407)/Homer	ACVAGGAAGT	1	-1.330e+00	0.5007	145.0	13.04%	5937.7	12.38%
BMAL1(bHLH)/Liver-Bmal1-ChIP-Seq(GSE39860)/Homer	GNCACGTG	1	-1.325e+00	0.5023	302.0	27.16%	12609.7	26.29%
Stat3+il21(Stat)/CD4-Stat3-ChIP-Seq(GSE19198)/Homer	SVYTTCCNGGAARB	1	-1.324e+00	0.5023	107.0	9.62%	4339.7	9.05%
Fli1(ETS)/CD8-FLI-ChIP-Seq(GSE20898)/Homer	NRYTTCCGGH	1	-1.321e+00	0.5023	212.0	19.06%	8778.1	18.30%
Hoxd10(Homeobox)/ChickenMSG-Hoxd10.Flag-ChIP-Seq(GSE86088)/Homer	GGCMATGAAA	1	-1.312e+00	0.5061	417.0	37.50%	17538.2	36.57%
BIM3(bHLH)/col-BIM3-DAP-Seq(GSE60143)/Homer	TWVTCACGTGAB	1	-1.310e+00	0.5061	23.0	2.07%	858.5	1.79%
Gfi1b(Zf)/HPC7-Gfi1b-ChIP-Seq(GSE22178)/Homer	MAATCACTGC	1	-1.309e+00	0.5061	110.0	9.89%	4470.6	9.32%
ANAC045(NAC)/col-ANAC045-DAP-Seq(GSE60143)/Homer	DNCKTVNNNNNNAMG	1	-1.280e+00	0.5195	399.0	35.88%	16784.9	35.00%
ATHB21(HB)/colamp-ATHB21-DAP-Seq(GSE60143)/Homer	YCAATWAT	1	-1.276e+00	0.5207	361.0	32.46%	15158.6	31.61%
AT1G44830(AP2EREBP)/col-AT1G44830-DAP-Seq(GSE60143)/Homer	NCCACCGACA	1	-1.275e+00	0.5207	68.0	6.12%	2722.0	5.68%
NFIL3(bZIP)/HepG2-NFIL3-ChIP-Seq(Encode)/Homer	VTTACGTAAYNNNNN	1	-1.274e+00	0.5207	339.0	30.49%	14217.5	29.65%
SND2(NAC)/colamp-SND2-DAP-Seq(GSE60143)/Homer	CTTVWNNNWBAAGNW	1	-1.273e+00	0.5207	141.0	12.68%	5790.4	12.07%
OBP1(C2C2dof)/col-OBP1-DAP-Seq(GSE60143)/Homer	NHHACTTTWT	1	-1.272e+00	0.5207	835.0	75.09%	35622.0	74.28%
Pax8(Paired,Homeobox)/Thyroid-Pax8-ChIP-Seq(GSE26938)/Homer	GTCATGCHTGRCTGS	1	-1.271e+00	0.5207	23.0	2.07%	864.5	1.80%
AT5G25475(ABI3VP1)/col-AT5G25475-DAP-Seq(GSE60143)/Homer	RNNRNCAAGCADNDB	1	-1.271e+00	0.5207	234.0	21.04%	9737.6	20.30%
MYB98(MYB)/col-MYB98-DAP-Seq(GSE60143)/Homer	NWDCCGTTAC	1	-1.254e+00	0.5251	100.0	8.99%	4068.0	8.48%
CHR(?)/Hela-CellCycle-Expression/Homer	SRGTTTCAAA	1	-1.253e+00	0.5251	337.0	30.31%	14143.7	29.49%
JunB(bZIP)/DendriticCells-Junb-ChIP-Seq(GSE36099)/Homer	RATGASTCAT	1	-1.252e+00	0.5251	125.0	11.24%	5122.4	10.68%
VND3(NAC)/colamp-VND3-DAP-Seq(GSE60143)/Homer	TRCTTGWDNHWCAAG	1	-1.249e+00	0.5251	179.0	16.10%	7409.6	15.45%
LCL1(MYBrelated)/colamp-LCL1-DAP-Seq(GSE60143)/Homer	NAAAATATCTWHWWN	1	-1.249e+00	0.5251	73.0	6.56%	2937.0	6.12%
AT5G22990(C2H2)/col-AT5G22990-DAP-Seq(GSE60143)/Homer	WCGAHDTCGWHN	1	-1.248e+00	0.5251	116.0	10.43%	4744.0	9.89%
RUNX-AML(Runt)/CD4+-PolII-ChIP-Seq(Barski_et_al.)/Homer	GCTGTGGTTW	1	-1.241e+00	0.5262	124.0	11.15%	5084.4	10.60%
E2F1(E2F)/Hela-E2F1-ChIP-Seq(GSE22478)/Homer	CWGGCGGGAA	1	-1.211e+00	0.5412	29.0	2.61%	1119.7	2.33%
AT1G71450(AP2EREBP)/col-AT1G71450-DAP-Seq(GSE60143)/Homer	DHDWTGTCGGTG	1	-1.208e+00	0.5418	361.0	32.46%	15196.6	31.69%
OBP4(C2C2dof)/col-OBP4-DAP-Seq(GSE60143)/Homer	WTTHACTTTTTB	1	-1.208e+00	0.5418	586.0	52.70%	24872.2	51.86%
TAGL1(MADS)/Tomato-TAGL1-ChIP-Seq(GSE116581)/Homer	CCAAAAATRG	1	-1.207e+00	0.5418	433.0	38.94%	18286.3	38.13%
IRF3(IRF)/BMDM-Irf3-ChIP-Seq(GSE67343)/Homer	AGTTTCAKTTTC	1	-1.197e+00	0.5449	118.0	10.61%	4847.1	10.11%
GATA6(C2C2gata)/col200-GATA6-DAP-Seq(GSE60143)/Homer	TAGATCTARAHH	1	-1.195e+00	0.5452	34.0	3.06%	1328.4	2.77%
ZNF264(Zf)/HEK293-ZNF264.GFP-ChIP-Seq(GSE58341)/Homer	RGGGCACTAACY	1	-1.193e+00	0.5454	106.0	9.53%	4343.0	9.06%
NTM1(NAC)/col-NTM1-DAP-Seq(GSE60143)/Homer	ACTTRTARAASAAGT	1	-1.192e+00	0.5454	115.0	10.34%	4722.9	9.85%
RLR1?/SacCer-Promoters/Homer	WTTTTCYYTTTT	1	-1.181e+00	0.5496	283.0	25.45%	11874.0	24.76%
STAT5(Stat)/mCD4+-Stat5-ChIP-Seq(GSE12346)/Homer	RTTTCTNAGAAA	1	-1.176e+00	0.5516	66.0	5.94%	2665.1	5.56%
Hnf1(Homeobox)/Liver-Foxa2-Chip-Seq(GSE25694)/Homer	GGTTAAWCATTAA	1	-1.167e+00	0.5558	123.0	11.06%	5070.9	10.57%
AT3G52440(C2C2dof)/colamp-AT3G52440-DAP-Seq(GSE60143)/Homer	DTHACTTTTT	1	-1.166e+00	0.5558	731.0	65.74%	31166.5	64.99%
HIF-1b(HLH)/T47D-HIF1b-ChIP-Seq(GSE59937)/Homer	RTACGTGC	1	-1.153e+00	0.5611	247.0	22.21%	10350.8	21.58%
Sp1(Zf)/Promoter/Homer	GGCCCCGCCCCC	1	-1.138e+00	0.5690	6.0	0.54%	200.2	0.42%
Barx1(Homeobox)/Stomach-Barx1.3xFlag-ChIP-Seq(GSE69483)/Homer	AAACMATTAN	1	-1.136e+00	0.5690	287.0	25.81%	12070.0	25.17%
ANAC028(NAC)/col-ANAC028-DAP-Seq(GSE60143)/Homer	WRCTTGNNNNNCAAG	1	-1.123e+00	0.5754	177.0	15.92%	7381.5	15.39%
Rfx5(HTH)/GM12878-Rfx5-ChIP-Seq(GSE31477)/Homer	SCCTAGCAACAG	1	-1.123e+00	0.5754	41.0	3.69%	1634.7	3.41%
bHLH10(bHLH)/colamp-bHLH10-DAP-Seq(GSE60143)/Homer	YACCGACA	1	-1.109e+00	0.5813	73.0	6.56%	2979.4	6.21%
LBD2(LOBAS2)/colamp-LBD2-DAP-Seq(GSE60143)/Homer	TCCGAWTTTTTCGGN	1	-1.098e+00	0.5866	130.0	11.69%	5394.1	11.25%
ZNF189(Zf)/HEK293-ZNF189.GFP-ChIP-Seq(GSE58341)/Homer	TGGAACAGMA	1	-1.093e+00	0.5889	127.0	11.42%	5269.2	10.99%
SeqBias: G/A bias	RRRRRRRRRR	1	-1.090e+00	0.5892	1112.0	100.00%	47911.7	99.90%
Tbr1(T-box)/Cortex-Tbr1-ChIP-Seq(GSE71384)/Homer	AAGGTGTKAA	1	-1.085e+00	0.5913	346.0	31.12%	14627.0	30.50%
AT5G63260(C3H)/col-AT5G63260-DAP-Seq(GSE60143)/Homer	RAAAAAGTRA	1	-1.080e+00	0.5932	733.0	65.92%	31306.2	65.28%
NPAS(bHLH)/Liver-NPAS-ChIP-Seq(GSE39860)/Homer	NVCACGTG	1	-1.071e+00	0.5975	286.0	25.72%	12063.7	25.15%
AT2G40260(G2like)/colamp-AT2G40260-DAP-Seq(GSE60143)/Homer	WAAAYATTCTTT	1	-1.063e+00	0.6015	603.0	54.23%	25699.1	53.59%
JunD(bZIP)/K562-JunD-ChIP-Seq/Homer	ATGACGTCATCN	1	-1.059e+00	0.6024	15.0	1.35%	570.6	1.19%
E2FA(E2FDP)/colamp-E2FA-DAP-Seq(GSE60143)/Homer	WWTGGCGCCAWWWNN	1	-1.057e+00	0.6029	100.0	8.99%	4138.1	8.63%
caudal(Homeobox)/Drosophila-Embryos-ChIP-Chip(modEncode)/Homer	GGYCATAAAW	1	-1.053e+00	0.6041	405.0	36.42%	17179.8	35.82%
AT3G60490(AP2EREBP)/colamp-AT3G60490-DAP-Seq(GSE60143)/Homer	NNRCCGACANNNNNN	1	-1.046e+00	0.6073	76.0	6.83%	3126.1	6.52%
TCP20(TCP)/col-TCP20-DAP-Seq(GSE60143)/Homer	GGDCCCAC	1	-1.027e+00	0.6178	26.0	2.34%	1030.2	2.15%
AT1G69570(C2C2dof)/col-AT1G69570-DAP-Seq(GSE60143)/Homer	WAAAAGTGHH	1	-1.027e+00	0.6178	427.0	38.40%	18142.1	37.83%
AS2(LOBAS2)/col-AS2-DAP-Seq(GSE60143)/Homer	CCGDAAWWHMCGSCG	1	-1.025e+00	0.6178	15.0	1.35%	575.2	1.20%
AT3G10113(MYBrelated)/col-AT3G10113-DAP-Seq(GSE60143)/Homer	WNAAATATCWWN	1	-1.015e+00	0.6222	262.0	23.56%	11068.7	23.08%
DAG2(C2C2dof)/col-DAG2-DAP-Seq(GSE60143)/Homer	WWTTHACTTTTT	1	-1.009e+00	0.6246	648.0	58.27%	27678.4	57.71%
MYB3R1(MYB)/col-MYB3R1-DAP-Seq(GSE60143)/Homer	WWDTDACCGTTR	1	-1.002e+00	0.6279	222.0	19.96%	9363.2	19.52%
Foxo3(Forkhead)/U2OS-Foxo3-ChIP-Seq(E-MTAB-2701)/Homer	DGTAAACA	1	-1.002e+00	0.6279	266.0	23.92%	11247.8	23.45%
HSFA6B(HSF)/colamp-HSFA6B-DAP-Seq(GSE60143)/Homer	NTTCTAGAANHTTCT	1	-9.922e-01	0.6321	134.0	12.05%	5611.0	11.70%
DDF1(AP2EREBP)/col-DDF1-DAP-Seq(GSE60143)/Homer	GCCGACAT	1	-9.881e-01	0.6336	126.0	11.33%	5271.2	10.99%
Stat3(Stat)/mES-Stat3-ChIP-Seq(GSE11431)/Homer	CTTCCGGGAA	1	-9.870e-01	0.6336	73.0	6.56%	3019.2	6.30%
AT1G01250(AP2EREBP)/col-AT1G01250-DAP-Seq(GSE60143)/Homer	YCACCGACAHTW	1	-9.796e-01	0.6368	24.0	2.16%	956.1	1.99%
AtIDD11(C2H2)/colamp-AtIDD11-DAP-Seq(GSE60143)/Homer	TTTGTCGTTT	1	-9.787e-01	0.6368	140.0	12.59%	5872.3	12.24%
GATA11(C2C2gata)/col-GATA11-DAP-Seq(GSE60143)/Homer	DDHYYAGATCTR	1	-9.768e-01	0.6368	96.0	8.63%	3999.9	8.34%
Sox4(HMG)/proB-Sox4-ChIP-Seq(GSE50066)/Homer	YCTTTGTTCC	1	-9.701e-01	0.6397	207.0	18.62%	8739.9	18.22%
Zic3(Zf)/mES-Zic3-ChIP-Seq(GSE37889)/Homer	GGCCYCCTGCTGDGH	1	-9.688e-01	0.6397	18.0	1.62%	708.8	1.48%
RARa(NR)/K562-RARa-ChIP-Seq(Encode)/Homer	TTGAMCTTTG	1	-9.666e-01	0.6398	551.0	49.55%	23523.2	49.05%
Pax7(Paired,Homeobox),long/Myoblast-Pax7-ChIP-Seq(GSE25064)/Homer	TAATCHGATTAC	1	-9.664e-01	0.6398	36.0	3.24%	1462.4	3.05%
GRF9(GRF)/colamp-GRF9-DAP-Seq(GSE60143)/Homer	NWCTGACANNNNNNN	1	-9.625e-01	0.6402	119.0	10.70%	4984.5	10.39%
TINY(AP2EREBP)/col-TINY-DAP-Seq(GSE60143)/Homer	NNCACCGACA	1	-9.571e-01	0.6426	65.0	5.85%	2690.6	5.61%
Nanog(Homeobox)/mES-Nanog-ChIP-Seq(GSE11724)/Homer	RGCCATTAAC	1	-9.533e-01	0.6440	966.0	86.87%	41492.5	86.52%
Atf2(bZIP)/3T3L1-Atf2-ChIP-Seq(GSE56872)/Homer	NRRTGACGTCAT	1	-9.521e-01	0.6440	58.0	5.22%	2396.0	5.00%
DREB26(AP2EREBP)/col-DREB26-DAP-Seq(GSE60143)/Homer	CCACCGACAH	1	-9.511e-01	0.6440	51.0	4.59%	2099.0	4.38%
TCP1(TCP)/col-TCP1-DAP-Seq(GSE60143)/Homer	GGGGGCCCMMCN	1	-9.206e-01	0.6620	21.0	1.89%	842.8	1.76%
CEJ1(AP2EREBP)/col-CEJ1-DAP-Seq(GSE60143)/Homer	WWTGTCGGTG	1	-9.140e-01	0.6653	243.0	21.85%	10314.5	21.51%
IRF:BATF(IRF:bZIP)/pDC-Irf8-ChIP-Seq(GSE66899)/Homer	CTTTCANTATGACTV	1	-9.125e-01	0.6653	47.0	4.23%	1941.4	4.05%
Fra1(bZIP)/BT549-Fra1-ChIP-Seq(GSE46166)/Homer	NNATGASTCATH	1	-9.036e-01	0.6700	144.0	12.95%	6079.8	12.68%
At5g29000(G2like)/col-At5g29000-DAP-Seq(GSE60143)/Homer	RGAATATTCYHH	1	-8.969e-01	0.6734	97.0	8.72%	4074.9	8.50%
MafF(bZIP)/HepG2-MafF-ChIP-Seq(GSE31477)/Homer	HWWGTCAGCAWWTTT	1	-8.962e-01	0.6734	92.0	8.27%	3861.8	8.05%
ZML2(C2C2gata)/col-ZML2-DAP-Seq(GSE60143)/Homer	CATCATCATC	1	-8.953e-01	0.6734	109.0	9.80%	4587.0	9.56%
PAX3:FKHR-fusion(Paired,Homeobox)/Rh4-PAX3:FKHR-ChIP-Seq(GSE19063)/Homer	ACCRTGACTAATTNN	1	-8.905e-01	0.6743	87.0	7.82%	3650.1	7.61%
ZNF675(Zf)/HEK293-ZNF675.GFP-ChIP-Seq(GSE58341)/Homer	ARGAGGMCAAAATGW	1	-8.869e-01	0.6757	29.0	2.61%	1186.3	2.47%
Prop1(Homeobox)/GHFT1-PROP1.biotin-ChIP-Seq(GSE77302)/Homer	NTAATBNAATTA	1	-8.861e-01	0.6757	506.0	45.50%	21643.3	45.13%
NRF1(NRF)/MCF7-NRF1-ChIP-Seq(Unpublished)/Homer	CTGCGCATGCGC	1	-8.838e-01	0.6757	2.0	0.18%	61.7	0.13%
At4g28140(AP2EREBP)/colamp-At4g28140-DAP-Seq(GSE60143)/Homer	DCCACCGACCAW	1	-8.731e-01	0.6817	75.0	6.74%	3145.9	6.56%
ANAC096(NAC)/colamp-ANAC096-DAP-Seq(GSE60143)/Homer	TACTTGWNNNWCAAG	1	-8.668e-01	0.6849	167.0	15.02%	7083.2	14.77%
At2g45680(TCP)/colamp-At2g45680-DAP-Seq(GSE60143)/Homer	GTGGGNCCCACNDND	1	-8.659e-01	0.6849	7.0	0.63%	266.3	0.56%
SpiB(ETS)/OCILY3-SPIB-ChIP-Seq(GSE56857)/Homer	AAAGRGGAAGTG	1	-8.479e-01	0.6957	48.0	4.32%	2003.1	4.18%
SeqBias: GCW-triplet	GCWGCWGCWGCW	1	-8.350e-01	0.7035	1112.0	100.00%	47922.2	99.93%
Zfp809(Zf)/ES-Zfp809-ChIP-Seq(GSE70799)/Homer	GGGGCTYGKCTGGGA	1	-8.311e-01	0.7052	7.0	0.63%	270.3	0.56%
SEP3(MADS)/Arabidoposis-Flower-Sep3-ChIP-Seq/Homer	CCAAAAAGGG	1	-8.274e-01	0.7066	424.0	38.13%	18156.7	37.86%
HAT1(Homeobox)/col-HAT1-DAP-Seq(GSE60143)/Homer	SCAATCATTGNN	1	-8.215e-01	0.7096	114.0	10.25%	4835.2	10.08%
MYNN(Zf)/HEK293-MYNN.eGFP-ChIP-Seq(Encode)/Homer	TTCAAAWTAAAAGTC	1	-8.189e-01	0.7103	102.0	9.17%	4322.6	9.01%
Adof1(C2C2dof)/col-Adof1-DAP-Seq(GSE60143)/Homer	NRWAAAGYDV	1	-8.099e-01	0.7156	786.0	70.68%	33783.4	70.44%
Gli2(Zf)/GM2-Gli2-ChIP-Chip(GSE112702)/Homer	YSTGGGTGGTCT	1	-8.064e-01	0.7169	16.0	1.44%	653.6	1.36%
GATA4(C2C2gata)/col-GATA4-DAP-Seq(GSE60143)/Homer	DDWTYAGATCTR	1	-8.061e-01	0.7169	267.0	24.01%	11415.4	23.80%
Atf3(bZIP)/GBM-ATF3-ChIP-Seq(GSE33912)/Homer	DATGASTCATHN	1	-8.029e-01	0.7171	149.0	13.40%	6346.4	13.23%
EBNA1(EBV-virus)/Raji-EBNA1-ChIP-Seq(GSE30709)/Homer	GGYAGCAYDTGCTDCCCNNN	1	-7.922e-01	0.7237	1.0	0.09%	26.7	0.06%
At5g08330(TCP)/col-At5g08330-DAP-Seq(GSE60143)/Homer	GGRCCCAC	1	-7.875e-01	0.7260	50.0	4.50%	2108.3	4.40%
GATA19(C2C2gata)/colamp-GATA19-DAP-Seq(GSE60143)/Homer	ATCSGATCVG	1	-7.818e-01	0.7289	40.0	3.60%	1682.7	3.51%
DEAR5(AP2EREBP)/col-DEAR5-DAP-Seq(GSE60143)/Homer	NDWTGTCGGTGRWDN	1	-7.732e-01	0.7340	49.0	4.41%	2070.1	4.32%
Rap210(AP2EREBP)/col-Rap210-DAP-Seq(GSE60143)/Homer	TGTCGGCA	1	-7.708e-01	0.7346	145.0	13.04%	6192.2	12.91%
MYB77(MYB)/col-MYB77-DAP-Seq(GSE60143)/Homer	NYAACBGYMC	1	-7.678e-01	0.7356	409.0	36.78%	17557.7	36.61%
CBF1(AP2EREBP)/colamp-CBF1-DAP-Seq(GSE60143)/Homer	YRCCGACATN	1	-7.654e-01	0.7363	156.0	14.03%	6668.2	13.90%
REM16(ABI3VP1)/col-REM16-DAP-Seq(GSE60143)/Homer	DTTTTTSCCGSMAAA	1	-7.649e-01	0.7363	1.0	0.09%	27.1	0.06%
MYB81(MYB)/col-MYB81-DAP-Seq(GSE60143)/Homer	NWAACSGWTWNN	1	-7.601e-01	0.7378	590.0	53.06%	25365.6	52.89%
NTM2(NAC)/col-NTM2-DAP-Seq(GSE60143)/Homer	CTTRTNNNAYAAGBH	1	-7.584e-01	0.7379	136.0	12.23%	5812.5	12.12%
PAX5(Paired,Homeobox),condensed/GM12878-PAX5-ChIP-Seq(GSE32465)/Homer	GTCACGCTCSCTGM	1	-7.574e-01	0.7379	9.0	0.81%	364.3	0.76%
ETS1(ETS)/Jurkat-ETS1-ChIP-Seq(GSE17954)/Homer	ACAGGAAGTG	1	-7.532e-01	0.7394	147.0	13.22%	6288.7	13.11%
MYB3R4(MYB)/col-MYB3R4-DAP-Seq(GSE60143)/Homer	AWWTAACCGTTR	1	-7.371e-01	0.7502	138.0	12.41%	5910.9	12.33%
PRDM15(Zf)/ESC-Prdm15-ChIP-Seq(GSE73694)/Homer	YCCDNTCCAGGTTTT	1	-7.309e-01	0.7537	167.0	15.02%	7162.1	14.93%
SCL(bHLH)/HPC7-Scl-ChIP-Seq(GSE13511)/Homer	AVCAGCTG	1	-7.254e-01	0.7566	467.0	42.00%	20093.0	41.90%
DPL-1(E2F)/cElegans-Adult-ChIP-Seq(modEncode)/Homer	TAGCGCGC	1	-7.171e-01	0.7617	62.0	5.58%	2649.3	5.52%
Smad2(MAD)/ES-SMAD2-ChIP-Seq(GSE29422)/Homer	CTGTCTGG	1	-7.130e-01	0.7637	153.0	13.76%	6570.5	13.70%
Eomes(T-box)/H9-Eomes-ChIP-Seq(GSE26097)/Homer	ATTAACACCT	1	-7.117e-01	0.7637	522.0	46.94%	22475.7	46.87%
ELF3(ETS)/PDAC-ELF3-ChIP-Seq(GSE64557)/Homer	ANCAGGAAGT	1	-7.104e-01	0.7637	122.0	10.97%	5236.4	10.92%
ETV1(ETS)/GIST48-ETV1-ChIP-Seq(GSE22441)/Homer	AACCGGAAGT	1	-7.082e-01	0.7638	197.0	17.72%	8469.4	17.66%
Chop(bZIP)/MEF-Chop-ChIP-Seq(GSE35681)/Homer	ATTGCATCAT	1	-6.996e-01	0.7691	92.0	8.27%	3949.6	8.24%
Usf2(bHLH)/C2C12-Usf2-ChIP-Seq(GSE36030)/Homer	GTCACGTGGT	1	-6.945e-01	0.7719	51.0	4.59%	2184.3	4.55%
Six2(Homeobox)/NephronProgenitor-Six2-ChIP-Seq(GSE39837)/Homer	GWAAYHTGAKMC	1	-6.895e-01	0.7746	351.0	31.56%	15122.1	31.53%
RAP21(AP2EREBP)/colamp-RAP21-DAP-Seq(GSE60143)/Homer	BCACCGACAHNN	1	-6.889e-01	0.7746	58.0	5.22%	2488.4	5.19%
BATF(bZIP)/Th17-BATF-ChIP-Seq(GSE39756)/Homer	DATGASTCAT	1	-6.882e-01	0.7746	151.0	13.58%	6499.0	13.55%
TSO1(CPP)/col-TSO1-DAP-Seq(GSE60143)/Homer	RAATTTRAAW	1	-6.860e-01	0.7746	156.0	14.03%	6716.7	14.01%
Nkx3.1(Homeobox)/LNCaP-Nkx3.1-ChIP-Seq(GSE28264)/Homer	AAGCACTTAA	1	-6.829e-01	0.7749	438.0	39.39%	18879.8	39.37%
GT1(Trihelix)/col-GT1-DAP-Seq(GSE60143)/Homer	TTAACCATGGTTAAD	1	-6.791e-01	0.7766	9.0	0.81%	376.9	0.79%
Tcfcp2l1(CP2)/mES-Tcfcp2l1-ChIP-Seq(GSE11431)/Homer	NRAACCRGTTYRAACCRGYT	1	-6.734e-01	0.7799	17.0	1.53%	723.9	1.51%
IRF4(IRF)/GM12878-IRF4-ChIP-Seq(GSE32465)/Homer	ACTGAAACCA	1	-6.723e-01	0.7799	138.0	12.41%	5948.4	12.40%
E-box/Drosophila-Promoters/Homer	AACAGCTGTTHN	1	-6.682e-01	0.7815	24.0	2.16%	1027.4	2.14%
Sox9(HMG)/Limb-SOX9-ChIP-Seq(GSE73225)/Homer	AGGVNCCTTTGT	1	-6.669e-01	0.7815	155.0	13.94%	6686.0	13.94%
MYB116(MYB)/colamp-MYB116-DAP-Seq(GSE60143)/Homer	AGTTAGGCAN	1	-6.652e-01	0.7815	212.0	19.06%	9146.2	19.07%
CBF3(AP2EREBP)/colamp-CBF3-DAP-Seq(GSE60143)/Homer	YNRCCGACATNN	1	-6.642e-01	0.7815	121.0	10.88%	5219.5	10.88%
CDM1(C3H)/colamp-CDM1-DAP-Seq(GSE60143)/Homer	CCGAWAWTWTCGGAN	1	-6.619e-01	0.7817	49.0	4.41%	2110.9	4.40%
Smad3(MAD)/NPC-Smad3-ChIP-Seq(GSE36673)/Homer	TWGTCTGV	1	-6.613e-01	0.7817	358.0	32.19%	15448.7	32.21%
Dorsal(RHD)/Embryo-dl-ChIP-Seq(GSE65441)/Homer	GGGAAAAMCCCG	1	-6.563e-01	0.7837	37.0	3.33%	1594.0	3.32%
At5g52660(MYBrelated)/colamp-At5g52660-DAP-Seq(GSE60143)/Homer	HAAAAATATCTW	1	-6.559e-01	0.7837	257.0	23.11%	11095.1	23.13%
TGA3(bZIP)/colamp-TGA3-DAP-Seq(GSE60143)/Homer	WTGATGACGTCATCW	1	-6.546e-01	0.7837	9.0	0.81%	381.0	0.79%
THRb(NR)/HepG2-THRb.Flag-ChIP-Seq(Encode)/Homer	GGTCACCTGAGGTCA	1	-6.528e-01	0.7837	33.0	2.97%	1421.3	2.96%
c-Jun-CRE(bZIP)/K562-cJun-ChIP-Seq(GSE31477)/Homer	ATGACGTCATCY	1	-6.260e-01	0.8029	49.0	4.41%	2124.3	4.43%
Replumless(BLH)/Arabidopsis-RPL.GFP-ChIP-Seq(GSE78727)/Homer	HGTCWHATCA	1	-6.253e-01	0.8029	340.0	30.58%	14703.6	30.66%
LOB(LOBAS2)/col-LOB-DAP-Seq(GSE60143)/Homer	CGCCGKAWWTTHCGS	1	-6.242e-01	0.8029	42.0	3.78%	1821.3	3.80%
EIL4(EIL)/Tomato-EIL4-ChIP-Seq(GSE116581)/Homer	GATTCAWTGAAT	1	-6.241e-01	0.8029	47.0	4.23%	2038.8	4.25%
NRF(NRF)/Promoter/Homer	STGCGCATGCGC	1	-6.221e-01	0.8029	4.0	0.36%	166.7	0.35%
ZBTB33(Zf)/GM12878-ZBTB33-ChIP-Seq(GSE32465)/Homer	GGVTCTCGCGAGAAC	1	-6.221e-01	0.8029	4.0	0.36%	166.8	0.35%
bZIP:IRF(bZIP,IRF)/Th17-BatF-ChIP-Seq(GSE39756)/Homer	NAGTTTCABTHTGACTNW	1	-6.195e-01	0.8029	146.0	13.13%	6327.5	13.19%
Bcl6(Zf)/Liver-Bcl6-ChIP-Seq(GSE31578)/Homer	NNNCTTTCCAGGAAA	1	-6.183e-01	0.8029	207.0	18.62%	8965.3	18.69%
ANAC094(NAC)/col-ANAC094-DAP-Seq(GSE60143)/Homer	DVCGTRNNNNNYACG	1	-6.157e-01	0.8029	70.0	6.29%	3039.5	6.34%
AtGRF6(GRF)/col-AtGRF6-DAP-Seq(GSE60143)/Homer	NTGTCAGADNNNNNN	1	-6.147e-01	0.8029	165.0	14.84%	7152.1	14.91%
RVE1(MYBrelated)/col-RVE1-DAP-Seq(GSE60143)/Homer	AAATATCT	1	-6.122e-01	0.8029	302.0	27.16%	13074.3	27.26%
NFAT:AP1(RHD,bZIP)/Jurkat-NFATC1-ChIP-Seq(Jolma_et_al.)/Homer	SARTGGAAAAWRTGAGTCAB	1	-6.109e-01	0.8029	42.0	3.78%	1826.7	3.81%
SF1(NR)/H295R-Nr5a1-ChIP-Seq(GSE44220)/Homer	CAAGGHCANV	1	-5.964e-01	0.8123	49.0	4.41%	2136.2	4.45%
PSE(SNAPc)/K562-mStart-Seq/Homer	WAVTCACCMTAASYDAAAAG	1	-5.913e-01	0.8152	240.0	21.58%	10413.9	21.71%
ETS:E-box(ETS,bHLH)/HPC7-Scl-ChIP-Seq(GSE22178)/Homer	AGGAARCAGCTG	1	-5.907e-01	0.8152	8.0	0.72%	347.2	0.72%
At4g16750(AP2EREBP)/col-At4g16750-DAP-Seq(GSE60143)/Homer	HACCGACAHA	1	-5.903e-01	0.8152	208.0	18.71%	9030.8	18.83%
GEI-11(Myb?)/cElegans-L4-GEI11-ChIP-Seq(modEncode)/Homer	CCGACAYYTYACGGG	1	-5.877e-01	0.8152	6.0	0.54%	259.6	0.54%
NFkB-p65(RHD)/GM12787-p65-ChIP-Seq(GSE19485)/Homer	WGGGGATTTCCC	1	-5.856e-01	0.8152	73.0	6.56%	3184.9	6.64%
IRF1(IRF)/PBMC-IRF1-ChIP-Seq(GSE43036)/Homer	GAAAGTGAAAGT	1	-5.813e-01	0.8174	38.0	3.42%	1663.3	3.47%
AT3G16280(AP2EREBP)/colamp-AT3G16280-DAP-Seq(GSE60143)/Homer	HCACCGACAHHDHHN	1	-5.810e-01	0.8174	114.0	10.25%	4966.4	10.36%
ANAC005(NAC)/col-ANAC005-DAP-Seq(GSE60143)/Homer	WVCTTVTWNHABAAG	1	-5.791e-01	0.8174	119.0	10.70%	5184.2	10.81%
Tgif1(Homeobox)/mES-Tgif1-ChIP-Seq(GSE55404)/Homer	YTGWCADY	1	-5.766e-01	0.8177	600.0	53.96%	25966.3	54.14%
At5g08750(C3H)/col-At5g08750-DAP-Seq(GSE60143)/Homer	NWDTTGCGGCTR	1	-5.648e-01	0.8261	190.0	17.09%	8271.1	17.25%
GATA3(Zf),DR4/iTreg-Gata3-ChIP-Seq(GSE20898)/Homer	AGATGKDGAGATAAG	1	-5.644e-01	0.8261	36.0	3.24%	1582.0	3.30%
Unknown-ESC-element(?)/mES-Nanog-ChIP-Seq(GSE11724)/Homer	CACAGCAGGGGG	1	-5.643e-01	0.8261	22.0	1.98%	969.3	2.02%
SeqBias: A/T bias	WWWWWWWWWW	1	-5.580e-01	0.8281	1108.0	99.64%	47773.3	99.61%
TCFL2(HMG)/K562-TCF7L2-ChIP-Seq(GSE29196)/Homer	ACWTCAAAGG	1	-5.543e-01	0.8300	20.0	1.80%	884.4	1.84%
NPAS2(bHLH)/Liver-NPAS2-ChIP-Seq(GSE39860)/Homer	KCCACGTGAC	1	-5.535e-01	0.8300	145.0	13.04%	6329.9	13.20%
CELF2(RRM)/JSL1-CELF2-CLIP-Seq(GSE71264)/Homer	RGTGTCAG	1	-5.528e-01	0.8300	27.0	2.43%	1192.3	2.49%
PLT3(AP2EREBP)/col-PLT3-DAP-Seq(GSE60143)/Homer	GCACGNWTHYCGAGG	1	-5.483e-01	0.8314	11.0	0.99%	488.5	1.02%
bZIP69(bZIP)/col-bZIP69-DAP-Seq(GSE60143)/Homer	GACAGCTGKCAW	1	-5.474e-01	0.8314	7.0	0.63%	310.9	0.65%
FAR1(FAR1)/col-FAR1-DAP-Seq(GSE60143)/Homer	TKNNNYYCACGCGCY	1	-5.410e-01	0.8350	12.0	1.08%	534.4	1.11%
OCT4-SOX2-TCF-NANOG(POU,Homeobox,HMG)/mES-Oct4-ChIP-Seq(GSE11431)/Homer	ATTTGCATAACAATG	1	-5.271e-01	0.8455	101.0	9.08%	4435.9	9.25%
OBP3(C2C2dof)/col-OBP3-DAP-Seq(GSE60143)/Homer	NYWACTTTTT	1	-5.271e-01	0.8455	820.0	73.74%	35484.8	73.99%
Bcl11a(Zf)/HSPC-BCL11A-ChIP-Seq(GSE104676)/Homer	TYTGACCASWRG	1	-5.269e-01	0.8455	78.0	7.01%	3433.8	7.16%
LEF1(HMG)/H1-LEF1-ChIP-Seq(GSE64758)/Homer	CCTTTGATST	1	-5.240e-01	0.8455	212.0	19.06%	9258.3	19.30%
At2g44940(AP2EREBP)/colamp-At2g44940-DAP-Seq(GSE60143)/Homer	NYACCGACAHNNNNN	1	-5.189e-01	0.8476	61.0	5.49%	2695.8	5.62%
FOXA1:AR(Forkhead,NR)/LNCAP-AR-ChIP-Seq(GSE27824)/Homer	AGTAAACAAAAAAGAACAND	1	-5.189e-01	0.8476	23.0	2.07%	1027.2	2.14%
RAR:RXR(NR),DR5/ES-RAR-ChIP-Seq(GSE56893)/Homer	AGGTCAAGGTCA	1	-5.165e-01	0.8476	11.0	0.99%	496.0	1.03%
Elf4(ETS)/BMDM-Elf4-ChIP-Seq(GSE88699)/Homer	ACTTCCKGKT	1	-5.155e-01	0.8476	154.0	13.85%	6748.6	14.07%
At4g38000(C2C2dof)/col-At4g38000-DAP-Seq(GSE60143)/Homer	WWWTWACTTTTT	1	-5.124e-01	0.8482	525.0	47.21%	22801.8	47.55%
GFY-Staf(?,Zf)/Promoter/Homer	RACTACAATTCCCAGAAKGC	1	-5.106e-01	0.8485	4.0	0.36%	180.2	0.38%
GATA14(C2C2gata)/col-GATA14-DAP-Seq(GSE60143)/Homer	AYCAGATCTG	1	-5.099e-01	0.8485	151.0	13.58%	6622.2	13.81%
At1g75490(AP2EREBP)/colamp-At1g75490-DAP-Seq(GSE60143)/Homer	CACCGMCT	1	-5.035e-01	0.8522	454.0	40.83%	19747.5	41.18%
MYB27(MYB)/colamp-MYB27-DAP-Seq(GSE60143)/Homer	TACCTAACWT	1	-5.030e-01	0.8522	92.0	8.27%	4059.0	8.46%
HIF2a(bHLH)/785_O-HIF2a-ChIP-Seq(GSE34871)/Homer	GCACGTACCC	1	-5.027e-01	0.8522	87.0	7.82%	3840.6	8.01%
DREB19(AP2EREBP)/colamp-DREB19-DAP-Seq(GSE60143)/Homer	AATGTCGGTK	1	-5.016e-01	0.8522	134.0	12.05%	5889.5	12.28%
OCT:OCT(POU,Homeobox)/NPC-Brn1-ChIP-Seq(GSE35496)/Homer	ATGAATATTCATGAG	1	-4.894e-01	0.8594	4.0	0.36%	183.5	0.38%
MYB(HTH)/ERMYB-Myb-ChIPSeq(GSE22095)/Homer	GGCVGTTR	1	-4.851e-01	0.8619	518.0	46.58%	22530.3	46.98%
Ets1-distal(ETS)/CD4+-PolII-ChIP-Seq(Barski_et_al.)/Homer	MACAGGAAGT	1	-4.839e-01	0.8619	27.0	2.43%	1216.5	2.54%
DDF2(AP2EREBP)/col-DDF2-DAP-Seq(GSE60143)/Homer	GATGTCGRCR	1	-4.821e-01	0.8620	17.0	1.53%	772.7	1.61%
FOXK1(Forkhead)/HEK293-FOXK1-ChIP-Seq(GSE51673)/Homer	NVWTGTTTAC	1	-4.784e-01	0.8640	382.0	34.35%	16664.1	34.75%
At1g22810(AP2EREBP)/colamp-At1g22810-DAP-Seq(GSE60143)/Homer	BCACCGACANNN	1	-4.690e-01	0.8710	106.0	9.53%	4692.8	9.79%
At5g65130(AP2EREBP)/colamp-At5g65130-DAP-Seq(GSE60143)/Homer	CCRCCGACAWTN	1	-4.657e-01	0.8726	44.0	3.96%	1975.4	4.12%
Unknown1(NR/Ini-like)/Drosophila-Promoters/Homer	MYGGTCACACTG	1	-4.629e-01	0.8738	20.0	1.80%	912.5	1.90%
MafB(bZIP)/BMM-Mafb-ChIP-Seq(GSE75722)/Homer	WNTGCTGASTCAGCANWTTY	1	-4.627e-01	0.8738	50.0	4.50%	2241.7	4.67%
CRC(C2C2YABBY)/col-CRC-DAP-Seq(GSE60143)/Homer	TWATSATA	1	-4.606e-01	0.8738	656.0	58.99%	28505.8	59.44%
Gata4(Zf)/Heart-Gata4-ChIP-Seq(GSE35151)/Homer	NBWGATAAGR	1	-4.597e-01	0.8738	338.0	30.40%	14781.5	30.82%
VIP1(bZIP)/col-VIP1-DAP-Seq(GSE60143)/Homer	NTTGACAGCTGTCAN	1	-4.596e-01	0.8738	15.0	1.35%	689.3	1.44%
Sox15(HMG)/CPA-Sox15-ChIP-Seq(GSE62909)/Homer	RAACAATGGN	1	-4.514e-01	0.8779	300.0	26.98%	13144.3	27.41%
BIM1(bHLH)/colamp-BIM1-DAP-Seq(GSE60143)/Homer	NNNNNNVTCACGTGM	1	-4.360e-01	0.8902	15.0	1.35%	696.2	1.45%
GFX(?)/Promoter/Homer	ATTCTCGCGAGA	1	-4.340e-01	0.8908	1.0	0.09%	45.7	0.10%
Jun-AP1(bZIP)/K562-cJun-ChIP-Seq(GSE31477)/Homer	GATGASTCATCN	1	-4.336e-01	0.8908	25.0	2.25%	1146.6	2.39%
DMRT6(DM)/Testis-DMRT6-ChIP-Seq(GSE60440)/Homer	YDGHTACAWTGTADC	1	-4.313e-01	0.8908	61.0	5.49%	2743.7	5.72%
OCT:OCT-short(POU,Homeobox)/NPC-OCT6-ChIP-Seq(GSE43916)/Homer	ATGCATWATGCATRW	1	-4.277e-01	0.8927	386.0	34.71%	16896.9	35.23%
GLIS3(Zf)/Thyroid-Glis3.GFP-ChIP-Seq(GSE103297)/Homer	CTCCCTGGGAGGCCN	1	-4.275e-01	0.8927	59.0	5.31%	2657.3	5.54%
GATA:SCL(Zf,bHLH)/Ter119-SCL-ChIP-Seq(GSE18720)/Homer	CRGCTGBNGNSNNSAGATAA	1	-4.077e-01	0.9082	12.0	1.08%	568.9	1.19%
Fosl2(bZIP)/3T3L1-Fosl2-ChIP-Seq(GSE56872)/Homer	NATGASTCABNN	1	-4.077e-01	0.9082	46.0	4.14%	2093.1	4.36%
p53(p53)/Saos-p53-ChIP-Seq(GSE15780)/Homer	RRCATGYCYRGRCATGYYYN	1	-4.048e-01	0.9082	11.0	0.99%	523.7	1.09%
p53(p53)/Saos-p53-ChIP-Seq/Homer	RRCATGYCYRGRCATGYYYN	1	-4.048e-01	0.9082	11.0	0.99%	523.7	1.09%
RIN(MADS)/Tomato-RIN-ChIP-Seq(GSE116581)/Homer	CYAAAAWWGG	1	-3.988e-01	0.9113	462.0	41.55%	20219.9	42.16%
RFX(HTH)/K562-RFX3-ChIP-Seq(SRA012198)/Homer	CGGTTGCCATGGCAAC	1	-3.945e-01	0.9140	5.0	0.45%	246.8	0.51%
AT2G28920(ND)/col-AT2G28920-DAP-Seq(GSE60143)/Homer	WAGATATTTWTW	1	-3.940e-01	0.9140	149.0	13.40%	6633.8	13.83%
Tbx6(T-box)/ESC-Tbx6-ChIP-Seq(GSE93524)/Homer	DAGGTGTBAA	1	-3.856e-01	0.9197	207.0	18.62%	9174.4	19.13%
MYB56(MYB)/colamp-MYB56-DAP-Seq(GSE60143)/Homer	HTAACGRMHY	1	-3.851e-01	0.9197	397.0	35.70%	17426.3	36.34%
AT3G25990(Trihelix)/colamp-AT3G25990-DAP-Seq(GSE60143)/Homer	TTAACCATAG	1	-3.824e-01	0.9201	280.0	25.18%	12355.1	25.76%
DEL1(E2FDP)/colamp-DEL1-DAP-Seq(GSE60143)/Homer	TTCCCGCCAA	1	-3.762e-01	0.9246	1.0	0.09%	50.8	0.11%
DEAR3(AP2EREBP)/colamp-DEAR3-DAP-Seq(GSE60143)/Homer	BCACCGACAWNNNNN	1	-3.718e-01	0.9275	99.0	8.90%	4459.9	9.30%
Tcf4(HMG)/Hct116-Tcf4-ChIP-Seq(SRA012054)/Homer	ASATCAAAGGVA	1	-3.715e-01	0.9275	127.0	11.42%	5690.0	11.86%
MafK(bZIP)/C2C12-MafK-ChIP-Seq(GSE36030)/Homer	GCTGASTCAGCA	1	-3.712e-01	0.9275	15.0	1.35%	717.7	1.50%
GATA(Zf),IR3/iTreg-Gata3-ChIP-Seq(GSE20898)/Homer	NNNNNBAGATAWYATCTVHN	1	-3.707e-01	0.9275	54.0	4.86%	2470.1	5.15%
Oct2(POU,Homeobox)/Bcell-Oct2-ChIP-Seq(GSE21512)/Homer	ATATGCAAAT	1	-3.695e-01	0.9275	109.0	9.80%	4901.4	10.22%
CDF3(C2C2dof)/colamp-CDF3-DAP-Seq(GSE60143)/Homer	AAAAGTRM	1	-3.642e-01	0.9282	550.0	49.46%	24065.0	50.18%
Reverb(NR),DR2/RAW-Reverba.biotin-ChIP-Seq(GSE45914)/Homer	GTRGGTCASTGGGTCA	1	-3.605e-01	0.9304	5.0	0.45%	253.6	0.53%
Elk4(ETS)/Hela-Elk4-ChIP-Seq(GSE31477)/Homer	NRYTTCCGGY	1	-3.578e-01	0.9317	135.0	12.14%	6054.8	12.63%
SPL11(SBP)/col100-SPL11-DAP-Seq(GSE60143)/Homer	YTGTACTTBH	1	-3.563e-01	0.9318	190.0	17.09%	8464.3	17.65%
MYB118(MYB)/colamp-MYB118-DAP-Seq(GSE60143)/Homer	TAWCCGTTAC	1	-3.555e-01	0.9318	124.0	11.15%	5574.0	11.62%
EPR1(MYBrelated)/colamp-EPR1-DAP-Seq(GSE60143)/Homer	AAATATCT	1	-3.547e-01	0.9318	199.0	17.90%	8859.1	18.47%
LHY1(MYBrelated)/col-LHY1-DAP-Seq(GSE60143)/Homer	AAATATCT	1	-3.547e-01	0.9318	199.0	17.90%	8859.1	18.47%
Bach1(bZIP)/K562-Bach1-ChIP-Seq(GSE31477)/Homer	AWWNTGCTGAGTCAT	1	-3.477e-01	0.9348	6.0	0.54%	304.0	0.63%
DUX(Homeobox)/C2C12-Dux-ChIP-Seq(GSE87279)/Homer	BCWGATTCAATCAAN	1	-3.437e-01	0.9373	2.0	0.18%	107.3	0.22%
BORIS(Zf)/K562-CTCFL-ChIP-Seq(GSE32465)/Homer	CNNBRGCGCCCCCTGSTGGC	1	-3.386e-01	0.9409	3.0	0.27%	159.6	0.33%
PCF/Arabidopsis-Promoters/Homer	NNWWWTGGGCYTDDN	1	-3.321e-01	0.9457	72.0	6.47%	3297.4	6.88%
At1g25550(G2like)/colamp-At1g25550-DAP-Seq(GSE60143)/Homer	NAGATTCY	1	-3.283e-01	0.9481	318.0	28.60%	14077.4	29.35%
EHF(ETS)/LoVo-EHF-ChIP-Seq(GSE49402)/Homer	AVCAGGAAGT	1	-3.254e-01	0.9496	233.0	20.95%	10379.5	21.64%
At1g19210(AP2EREBP)/colamp-At1g19210-DAP-Seq(GSE60143)/Homer	HCACCGACCAHN	1	-3.219e-01	0.9517	320.0	28.78%	14173.4	29.55%
MYB73(MYB)/col-MYB73-DAP-Seq(GSE60143)/Homer	NNNNHAACNGHHDHN	1	-3.214e-01	0.9517	658.0	59.17%	28777.8	60.01%
NeuroD1(bHLH)/Islet-NeuroD1-ChIP-Seq(GSE30298)/Homer	GCCATCTGTT	1	-3.210e-01	0.9517	63.0	5.67%	2905.9	6.06%
FEA4(bZIP)/Corn-FEA4-ChIP-Seq(GSE61954)/Homer	TGACGTCACS	1	-3.166e-01	0.9529	199.0	17.90%	8904.2	18.57%
HDG7(HB)/col-HDG7-DAP-Seq(GSE60143)/Homer	WGCATTTAATGC	1	-3.151e-01	0.9532	69.0	6.21%	3177.3	6.63%
AT2G15740(C2H2)/col-AT2G15740-DAP-Seq(GSE60143)/Homer	DHNDWATCGATD	1	-3.132e-01	0.9537	704.0	63.31%	30764.5	64.15%
PQM-1(?)/cElegans-L3-ChIP-Seq(modEncode)/Homer	ACTGATAAGA	1	-3.130e-01	0.9537	156.0	14.03%	7023.7	14.65%
bHLH18(bHLH)/col-bHLH18-DAP-Seq(GSE60143)/Homer	CACGTGTTYCACGTG	1	-3.119e-01	0.9537	3.0	0.27%	164.3	0.34%
TR4(NR),DR1/Hela-TR4-ChIP-Seq(GSE24685)/Homer	GAGGTCAAAGGTCA	1	-3.085e-01	0.9545	6.0	0.54%	314.7	0.66%
DREB2(AP2EREBP)/col-DREB2-DAP-Seq(GSE60143)/Homer	TMACCGACATWA	1	-3.077e-01	0.9545	115.0	10.34%	5223.9	10.89%
MyoD(bHLH)/Myotube-MyoD-ChIP-Seq(GSE21614)/Homer	RRCAGCTGYTSY	1	-3.063e-01	0.9545	51.0	4.59%	2379.0	4.96%
Zac1(Zf)/Neuro2A-Plagl1-ChIP-Seq(GSE75942)/Homer	HAWGRGGCCM	1	-3.061e-01	0.9545	195.0	17.54%	8742.4	18.23%
AT5G66940(C2C2dof)/col-AT5G66940-DAP-Seq(GSE60143)/Homer	NNHACTTTWT	1	-3.012e-01	0.9564	650.0	58.45%	28465.9	59.36%
Ap4(bHLH)/AML-Tfap4-ChIP-Seq(GSE45738)/Homer	NAHCAGCTGD	1	-2.902e-01	0.9657	95.0	8.54%	4355.7	9.08%
Sox10(HMG)/SciaticNerve-Sox3-ChIP-Seq(GSE35132)/Homer	CCWTTGTYYB	1	-2.878e-01	0.9669	375.0	33.72%	16614.9	34.64%
Oct4(POU,Homeobox)/mES-Oct4-ChIP-Seq(GSE11431)/Homer	ATTTGCATAW	1	-2.848e-01	0.9685	150.0	13.49%	6792.6	14.16%
MITF(bHLH)/MastCells-MITF-ChIP-Seq(GSE48085)/Homer	RTCATGTGAC	1	-2.809e-01	0.9710	142.0	12.77%	6444.1	13.44%
ZNF341(Zf)/EBV-ZNF341-ChIP-Seq(GSE113194)/Homer	GGAACAGCCG	1	-2.705e-01	0.9798	54.0	4.86%	2541.5	5.30%
ERF38(AP2EREBP)/col-ERF38-DAP-Seq(GSE60143)/Homer	CACCGACA	1	-2.705e-01	0.9798	102.0	9.17%	4686.8	9.77%
ELT-3(Gata)/cElegans-L1-ELT3-ChIP-Seq(modEncode)/Homer	AWTGATAAGA	1	-2.701e-01	0.9798	218.0	19.60%	9799.0	20.43%
THRa(NR)/C17.2-THRa-ChIP-Seq(GSE38347)/Homer	GGTCANYTGAGGWCA	1	-2.689e-01	0.9798	29.0	2.61%	1407.9	2.94%
Gata6(Zf)/HUG1N-GATA6-ChIP-Seq(GSE51936)/Homer	YCTTATCTBN	1	-2.660e-01	0.9798	296.0	26.62%	13213.7	27.55%
At4g31060(AP2EREBP)/colamp-At4g31060-DAP-Seq(GSE60143)/Homer	CACCGACAAW	1	-2.622e-01	0.9817	112.0	10.07%	5139.9	10.72%
AP-2alpha(AP2)/Hela-AP2alpha-ChIP-Seq(GSE31477)/Homer	ATGCCCTGAGGC	1	-2.622e-01	0.9817	20.0	1.80%	995.3	2.08%
REB1/SacCer-Promoters/Homer	KCCGGGTAAYRR	1	-2.619e-01	0.9817	38.0	3.42%	1824.0	3.80%
KAN2(G2like)/colamp-KAN2-DAP-Seq(GSE60143)/Homer	ATATTCTY	1	-2.608e-01	0.9817	443.0	39.84%	19608.1	40.89%
GLI3(Zf)/Limb-GLI3-ChIP-Chip(GSE11077)/Homer	CGTGGGTGGTCC	1	-2.558e-01	0.9829	7.0	0.63%	379.5	0.79%
PLT1(AP2EREBP)/colamp-PLT1-DAP-Seq(GSE60143)/Homer	GCACGAWTYCCGAGG	1	-2.556e-01	0.9829	13.0	1.17%	669.6	1.40%
AGL25(MADS)/colamp-AGL25-DAP-Seq(GSE60143)/Homer	TTTCCATWTWTGGAA	1	-2.518e-01	0.9844	17.0	1.53%	860.0	1.79%
Sox17(HMG)/Endoderm-Sox17-ChIP-Seq(GSE61475)/Homer	CCATTGTTYB	1	-2.479e-01	0.9870	211.0	18.97%	9524.5	19.86%
MYB105(MYB)/colamp-MYB105-DAP-Seq(GSE60143)/Homer	RATWCCGTTA	1	-2.447e-01	0.9888	344.0	30.94%	15340.5	31.99%
Six4(Homeobox)/MCF7-SIX4-ChIP-Seq(Encode)/Homer	TGWAAYCTGABACCB	1	-2.441e-01	0.9888	10.0	0.90%	530.9	1.11%
RAR:RXR(NR),DR5/ES-RAR-ChIP-Seq(GSE56893)/Homer	RGGTCADNNAGAGGTCAV	1	-2.436e-01	0.9888	1.0	0.09%	66.3	0.14%
Rfx2(HTH)/LoVo-RFX2-ChIP-Seq(GSE49402)/Homer	GTTGCCATGGCAACM	1	-2.418e-01	0.9888	6.0	0.54%	334.3	0.70%
Tbx20(T-box)/Heart-Tbx20-ChIP-Seq(GSE29636)/Homer	GGTGYTGACAGS	1	-2.412e-01	0.9888	22.0	1.98%	1100.3	2.29%
OCT:OCT(POU,Homeobox,IR1)/NPC-Brn2-ChIP-Seq(GSE35496)/Homer	ATGAATWATTCATGA	1	-2.400e-01	0.9888	9.0	0.81%	483.3	1.01%
M1BP(Zf)/S2R+-M1BP-ChIP-Seq(GSE49842)/Homer	CAGTGTGACCGT	1	-2.350e-01	0.9910	21.0	1.89%	1057.3	2.20%
CBF4(AP2EREBP)/colamp-CBF4-DAP-Seq(GSE60143)/Homer	NRCCGACDWNNNNNN	1	-2.334e-01	0.9913	185.0	16.64%	8403.8	17.52%
AT5G45580(G2like)/colamp-AT5G45580-DAP-Seq(GSE60143)/Homer	ADRGAATCTH	1	-2.331e-01	0.9913	537.0	48.29%	23723.1	49.47%
EBF(EBF)/proBcell-EBF-ChIP-Seq(GSE21978)/Homer	DGTCCCYRGGGA	1	-2.280e-01	0.9942	7.0	0.63%	389.4	0.81%
AT3G10030(Trihelix)/colamp-AT3G10030-DAP-Seq(GSE60143)/Homer	GCCGTTAA	1	-2.217e-01	0.9992	266.0	23.92%	11978.8	24.98%
Brn1(POU,Homeobox)/NPC-Brn1-ChIP-Seq(GSE35496)/Homer	TATGCWAATBAV	1	-2.152e-01	1.0000	106.0	9.53%	4929.7	10.28%
E-box(bHLH)/Promoter/Homer	SSGGTCACGTGA	1	-2.101e-01	1.0000	5.0	0.45%	294.1	0.61%
Gata1(Zf)/K562-GATA1-ChIP-Seq(GSE18829)/Homer	SAGATAAGRV	1	-2.045e-01	1.0000	163.0	14.66%	7477.2	15.59%
p73(p53)/Trachea-p73-ChIP-Seq(PRJNA310161)/Homer	NRRRCAWGTCCDGRCATGYY	1	-2.032e-01	1.0000	3.0	0.27%	190.7	0.40%
p63(p53)/Keratinocyte-p63-ChIP-Seq(GSE17611)/Homer	NNDRCATGYCYNRRCATGYH	1	-2.017e-01	1.0000	36.0	3.24%	1778.1	3.71%
AT2G33550(Trihelix)/colamp-AT2G33550-DAP-Seq(GSE60143)/Homer	TTTAAGGGCAYTTTT	1	-2.005e-01	1.0000	629.0	56.56%	27751.9	57.87%
Erra(NR)/HepG2-Erra-ChIP-Seq(GSE31477)/Homer	CAAAGGTCAG	1	-1.936e-01	1.0000	215.0	19.33%	9791.9	20.42%
AGL16(MADS)/col-AGL16-DAP-Seq(GSE60143)/Homer	TWCCHWATWDGGAAA	1	-1.902e-01	1.0000	25.0	2.25%	1275.5	2.66%
AGL13(MADS)/col-AGL13-DAP-Seq(GSE60143)/Homer	TWCCAWWTWTGGWAA	1	-1.888e-01	1.0000	15.0	1.35%	800.4	1.67%
EWS:FLI1-fusion(ETS)/SK_N_MC-EWS:FLI1-ChIP-Seq(SRA014231)/Homer	VACAGGAAAT	1	-1.887e-01	1.0000	59.0	5.31%	2845.7	5.93%
ERRg(NR)/Kidney-ESRRG-ChIP-Seq(GSE104905)/Homer	GTGACCTTGRVN	1	-1.879e-01	1.0000	94.0	8.45%	4428.5	9.23%
At3g04030(G2like)/col-At3g04030-DAP-Seq(GSE60143)/Homer	DRGAATCT	1	-1.875e-01	1.0000	311.0	27.97%	14013.8	29.22%
HLH-1(bHLH)/cElegans-Embryo-HLH1-ChIP-Seq(modEncode)/Homer	RACAGCTGTTBH	1	-1.873e-01	1.0000	111.0	9.98%	5191.4	10.82%
COUP-TFII(NR)/K562-NR2F1-ChIP-Seq(Encode)/Homer	GKBCARAGGTCA	1	-1.869e-01	1.0000	162.0	14.57%	7462.7	15.56%
X-box(HTH)/NPC-H3K4me1-ChIP-Seq(GSE16256)/Homer	GGTTGCCATGGCAA	1	-1.863e-01	1.0000	10.0	0.90%	557.5	1.16%
Rfx1(HTH)/NPC-H3K4me1-ChIP-Seq(GSE16256)/Homer	KGTTGCCATGGCAA	1	-1.832e-01	1.0000	17.0	1.53%	900.1	1.88%
MYB119(MYB)/colamp-MYB119-DAP-Seq(GSE60143)/Homer	YRACCGTTACDD	1	-1.768e-01	1.0000	155.0	13.94%	7169.3	14.95%
Oct6(POU,Homeobox)/NPC-Pou3f1-ChIP-Seq(GSE35496)/Homer	WATGCAAATGAG	1	-1.740e-01	1.0000	155.0	13.94%	7174.6	14.96%
ETV4(ETS)/HepG2-ETV4-ChIP-Seq(ENCODE)/Homer	ACCGGAAGTG	1	-1.701e-01	1.0000	143.0	12.86%	6647.2	13.86%
ZNF711(Zf)/SHSY5Y-ZNF711-ChIP-Seq(GSE20673)/Homer	AGGCCTAG	1	-1.691e-01	1.0000	102.0	9.17%	4815.6	10.04%
ELF1(ETS)/Jurkat-ELF1-ChIP-Seq(SRA014231)/Homer	AVCCGGAAGT	1	-1.689e-01	1.0000	76.0	6.83%	3642.4	7.59%
At5g05790(MYBrelated)/col-At5g05790-DAP-Seq(GSE60143)/Homer	AYCTTATC	1	-1.687e-01	1.0000	372.0	33.45%	16717.8	34.86%
At4g01280(MYBrelated)/colamp-At4g01280-DAP-Seq(GSE60143)/Homer	AAATATCT	1	-1.672e-01	1.0000	264.0	23.74%	11999.7	25.02%
Oct11(POU,Homeobox)/NCIH1048-POU2F3-ChIP-seq(GSE115123)/Homer	GATTTGCATA	1	-1.649e-01	1.0000	116.0	10.43%	5450.4	11.36%
SeqBias: C/A-bias	MMMMMMMMMM	1	-1.623e-01	1.0000	1112.0	100.00%	47951.4	99.99%
Sox2(HMG)/mES-Sox2-ChIP-Seq(GSE11431)/Homer	BCCATTGTTC	1	-1.622e-01	1.0000	231.0	20.77%	10559.1	22.02%
Unknown3/Drosophila-Promoters/Homer	ACVAKCTGGCAGCGC	1	-1.602e-01	1.0000	5.0	0.45%	314.0	0.65%
MYB88(MYB)/col-MYB88-DAP-Seq(GSE60143)/Homer	HNACGCTCCT	1	-1.580e-01	1.0000	148.0	13.31%	6893.0	14.37%
GABPA(ETS)/Jurkat-GABPa-ChIP-Seq(GSE17954)/Homer	RACCGGAAGT	1	-1.577e-01	1.0000	117.0	10.52%	5507.7	11.48%
Sox3(HMG)/NPC-Sox3-ChIP-Seq(GSE33059)/Homer	CCWTTGTY	1	-1.567e-01	1.0000	437.0	39.30%	19573.5	40.81%
PRDM10(Zf)/HEK293-PRDM10.eGFP-ChIP-Seq(Encode)/Homer	TGGTACATTCCA	1	-1.528e-01	1.0000	74.0	6.65%	3574.8	7.45%
ZSCAN22(Zf)/HEK293-ZSCAN22.GFP-ChIP-Seq(GSE58341)/Homer	SMCAGTCWGAKGGAGGAGGC	1	-1.512e-01	1.0000	2.0	0.18%	149.0	0.31%
Brachyury(T-box)/Mesoendoderm-Brachyury-ChIP-exo(GSE54963)/Homer	ANTTMRCASBNNNGTGYKAAN	1	-1.492e-01	1.0000	39.0	3.51%	1969.7	4.11%
Twist(bHLH)/HMLE-TWIST1-ChIP-Seq(Chang_et_al)/Homer	VCAKCTGGNNNCCAGMTGBN	1	-1.485e-01	1.0000	4.0	0.36%	265.1	0.55%
NeuroG2(bHLH)/Fibroblast-NeuroG2-ChIP-Seq(GSE75910)/Homer	ACCATCTGTT	1	-1.484e-01	1.0000	165.0	14.84%	7668.3	15.99%
TGA5(bZIP)/col-TGA5-DAP-Seq(GSE60143)/Homer	NNGATGACGTCATCN	1	-1.467e-01	1.0000	15.0	1.35%	829.6	1.73%
ATHB7(Homeobox)/col-ATHB7-DAP-Seq(GSE60143)/Homer	AATGATTG	1	-1.453e-01	1.0000	427.0	38.40%	19170.1	39.97%
Sox6(HMG)/Myotubes-Sox6-ChIP-Seq(GSE32627)/Homer	CCATTGTTNY	1	-1.418e-01	1.0000	481.0	43.26%	21521.7	44.88%
ERE(NR),IR3/MCF7-ERa-ChIP-Seq(Unpublished)/Homer	VAGGTCACNSTGACC	1	-1.416e-01	1.0000	15.0	1.35%	833.5	1.74%
HEB(bHLH)/mES-Heb-ChIP-Seq(GSE53233)/Homer	VCAGCTGBNN	1	-1.397e-01	1.0000	131.0	11.78%	6168.3	12.86%
GATA1(C2C2gata)/colamp-GATA1-DAP-Seq(GSE60143)/Homer	DDWWYYAGATCTRRW	1	-1.332e-01	1.0000	91.0	8.18%	4378.9	9.13%
Nkx2.2(Homeobox)/NPC-Nkx2.2-ChIP-Seq(GSE61673)/Homer	BTBRAGTGSN	1	-1.332e-01	1.0000	342.0	30.76%	15502.2	32.32%
DMRT1(DM)/Testis-DMRT1-ChIP-Seq(GSE64892)/Homer	TWGHWACAWTGTWDC	1	-1.317e-01	1.0000	79.0	7.10%	3835.7	8.00%
Esrrb(NR)/mES-Esrrb-ChIP-Seq(GSE11431)/Homer	KTGACCTTGA	1	-1.309e-01	1.0000	80.0	7.19%	3882.8	8.10%
At3g12730(G2like)/colamp-At3g12730-DAP-Seq(GSE60143)/Homer	AAGATTCT	1	-1.283e-01	1.0000	502.0	45.14%	22470.7	46.85%
LBD18(LOBAS2)/colamp-LBD18-DAP-Seq(GSE60143)/Homer	CKGAWWTTCHGS	1	-1.283e-01	1.0000	607.0	54.59%	26994.3	56.29%
RARg(NR)/ES-RARg-ChIP-Seq(GSE30538)/Homer	AGGTCAAGGTCA	1	-1.258e-01	1.0000	1.0	0.09%	92.5	0.19%
GATA12(C2C2gata)/col-GATA12-DAP-Seq(GSE60143)/Homer	YAGATCTRAW	1	-1.237e-01	1.0000	127.0	11.42%	6022.9	12.56%
AGL15(MADS)/col-AGL15-DAP-Seq(GSE60143)/Homer	TTTCCHWATWDGGAA	1	-1.233e-01	1.0000	45.0	4.05%	2282.2	4.76%
AT1G12630(AP2EREBP)/colamp-AT1G12630-DAP-Seq(GSE60143)/Homer	TGTCGGCA	1	-1.233e-01	1.0000	101.0	9.08%	4850.9	10.11%
LHY(Myb)/Seedling-LHY-ChIP-Seq(GSE52175)/Homer	ADAAATATCT	1	-1.193e-01	1.0000	401.0	36.06%	18118.5	37.78%
Meis1(Homeobox)/MastCells-Meis1-ChIP-Seq(GSE48085)/Homer	VGCTGWCAVB	1	-1.164e-01	1.0000	192.0	17.27%	8944.5	18.65%
STAT6(Stat)/CD4-Stat6-ChIP-Seq(GSE22104)/Homer	ABTTCYYRRGAA	1	-1.151e-01	1.0000	121.0	10.88%	5771.1	12.03%
Tgif2(Homeobox)/mES-Tgif2-ChIP-Seq(GSE55404)/Homer	TGTCANYT	1	-1.146e-01	1.0000	600.0	53.96%	26738.3	55.75%
Mouse_Recombination_Hotspot(Zf)/Testis-DMC1-ChIP-Seq(GSE24438)/Homer	ACTYKNATTCGTGNTACTTC	1	-1.099e-01	1.0000	14.0	1.26%	811.9	1.69%
Tcf12(bHLH)/GM12878-Tcf12-ChIP-Seq(GSE32465)/Homer	VCAGCTGYTG	1	-1.091e-01	1.0000	53.0	4.77%	2677.1	5.58%
MyoG(bHLH)/C2C12-MyoG-ChIP-Seq(GSE36024)/Homer	AACAGCTG	1	-1.087e-01	1.0000	66.0	5.94%	3280.7	6.84%
FOXK2(Forkhead)/U2OS-FOXK2-ChIP-Seq(E-MTAB-2204)/Homer	SCHTGTTTACAT	1	-1.076e-01	1.0000	172.0	15.47%	8077.3	16.84%
AGL6(MADS)/col-AGL6-DAP-Seq(GSE60143)/Homer	TTWCCWWAWWDGGWA	1	-1.068e-01	1.0000	43.0	3.87%	2213.0	4.61%
AT1G77200(AP2EREBP)/colamp-AT1G77200-DAP-Seq(GSE60143)/Homer	ACCGACAHWD	1	-1.048e-01	1.0000	195.0	17.54%	9110.8	19.00%
Zfp57(Zf)/H1-ZFP57.HA-ChIP-Seq(GSE115387)/Homer	NANTGCSGCA	1	-1.028e-01	1.0000	49.0	4.41%	2501.9	5.22%
SPDEF(ETS)/VCaP-SPDEF-ChIP-Seq(SRA014231)/Homer	ASWTCCTGBT	1	-1.012e-01	1.0000	120.0	10.79%	5759.1	12.01%
TCP3(TCP)/colamp-TCP3-DAP-Seq(GSE60143)/Homer	WGTGGTCCCAAHWWW	1	-1.009e-01	1.0000	34.0	3.06%	1796.9	3.75%
Bach2(bZIP)/OCILy7-Bach2-ChIP-Seq(GSE44420)/Homer	TGCTGAGTCA	1	-9.755e-02	1.0000	15.0	1.35%	874.1	1.82%
At3g11280(MYBrelated)/col-At3g11280-DAP-Seq(GSE60143)/Homer	GATAAGRT	1	-9.749e-02	1.0000	346.0	31.12%	15793.1	32.93%
KANADI1(Myb)/Seedling-KAN1-ChIP-Seq(GSE48081)/Homer	ARGAATAWWN	1	-9.532e-02	1.0000	475.0	42.72%	21418.5	44.66%
Tcf7(HMG)/GM12878-TCF7-ChIP-Seq(Encode)/Homer	CTTTGATGTGSB	1	-9.475e-02	1.0000	87.0	7.82%	4274.7	8.91%
At1g13300(G2like)/col-At1g13300-DAP-Seq(GSE60143)/Homer	GAATCTWAGATTCYN	1	-9.470e-02	1.0000	2.0	0.18%	173.7	0.36%
ZNF652/HepG2-ZNF652.Flag-ChIP-Seq(Encode)/Homer	TTAACCCTTTVNKKN	1	-9.338e-02	1.0000	88.0	7.91%	4323.4	9.01%
SeqBias: polyA-repeat	AAAAAAAAAA	1	-9.275e-02	1.0000	1112.0	100.00%	47954.2	99.99%
At5g47390(MYBrelated)/col-At5g47390-DAP-Seq(GSE60143)/Homer	CTTATCCA	1	-9.251e-02	1.0000	438.0	39.39%	19824.0	41.34%
MYB70(MYB)/col-MYB70-DAP-Seq(GSE60143)/Homer	WTAACNGTTA	1	-8.798e-02	1.0000	543.0	48.83%	24387.0	50.85%
ARF2(ARF)/col-ARF2-DAP-Seq(GSE60143)/Homer	TTGTCGGMWN	1	-8.672e-02	1.0000	398.0	35.79%	18108.0	37.76%
PRDM14(Zf)/H1-PRDM14-ChIP-Seq(GSE22767)/Homer	RGGTCTCTAACY	1	-8.664e-02	1.0000	38.0	3.42%	2010.5	4.19%
Nrf2(bZIP)/Lymphoblast-Nrf2-ChIP-Seq(GSE37589)/Homer	HTGCTGAGTCAT	1	-8.588e-02	1.0000	2.0	0.18%	178.3	0.37%
TEAD4(TEA)/Tropoblast-Tead4-ChIP-Seq(GSE37350)/Homer	CCWGGAATGY	1	-8.410e-02	1.0000	129.0	11.60%	6213.5	12.96%
VDR(NR),DR3/GM10855-VDR+vitD-ChIP-Seq(GSE22484)/Homer	ARAGGTCANWGAGTTCANNN	1	-8.263e-02	1.0000	19.0	1.71%	1093.8	2.28%
ETS(ETS)/Promoter/Homer	AACCGGAAGT	1	-8.225e-02	1.0000	41.0	3.69%	2161.2	4.51%
Gata2(Zf)/K562-GATA2-ChIP-Seq(GSE18829)/Homer	BBCTTATCTS	1	-8.219e-02	1.0000	183.0	16.46%	8647.6	18.03%
Atf1(bZIP)/K562-ATF1-ChIP-Seq(GSE31477)/Homer	GATGACGTCA	1	-7.799e-02	1.0000	167.0	15.02%	7945.4	16.57%
Myf5(bHLH)/GM-Myf5-ChIP-Seq(GSE24852)/Homer	BAACAGCTGT	1	-7.647e-02	1.0000	39.0	3.51%	2077.8	4.33%
TEAD2(TEA)/Py2T-Tead2-ChIP-Seq(GSE55709)/Homer	CCWGGAATGY	1	-7.637e-02	1.0000	72.0	6.47%	3628.1	7.57%
CArG(MADS)/PUER-Srf-ChIP-Seq(Sullivan_et_al.)/Homer	CCATATATGGNM	1	-7.509e-02	1.0000	77.0	6.92%	3863.4	8.06%
AT1G49560(G2like)/colamp-AT1G49560-DAP-Seq(GSE60143)/Homer	GAWTCTNWDA	1	-7.502e-02	1.0000	415.0	37.32%	18901.0	39.41%
AT5G61620(MYBrelated)/colamp-AT5G61620-DAP-Seq(GSE60143)/Homer	CTTATCCA	1	-7.421e-02	1.0000	479.0	43.08%	21684.7	45.22%
MYB113(MYB)/col-MYB113-DAP-Seq(GSE60143)/Homer	HNDAWTCMGTTAYWN	1	-7.293e-02	1.0000	357.0	32.10%	16377.2	34.15%
AT4G37180(G2like)/col-AT4G37180-DAP-Seq(GSE60143)/Homer	AGAATCTTNN	1	-7.176e-02	1.0000	372.0	33.45%	17039.7	35.53%
dof42(C2C2dof)/col-dof42-DAP-Seq(GSE60143)/Homer	AAAAAGGC	1	-7.150e-02	1.0000	162.0	14.57%	7744.5	16.15%
TCP17(TCP)/col-TCP17-DAP-Seq(GSE60143)/Homer	GTGGTCCCCA	1	-7.008e-02	1.0000	1.0	0.09%	116.9	0.24%
AT4G12670(MYBrelated)/col-AT4G12670-DAP-Seq(GSE60143)/Homer	AGGGTTTAGGGTTTA	1	-6.577e-02	1.0000	4.0	0.36%	318.3	0.66%
AR-halfsite(NR)/LNCaP-AR-ChIP-Seq(GSE27824)/Homer	CCAGGAACAG	1	-6.547e-02	1.0000	388.0	34.89%	17770.2	37.05%
AP-2gamma(AP2)/MCF7-TFAP2C-ChIP-Seq(GSE21234)/Homer	SCCTSAGGSCAW	1	-6.539e-02	1.0000	28.0	2.52%	1567.0	3.27%
Tal1	CATCTG	1	-6.076e-02	1.0000	153.0	13.76%	7381.2	15.39%
TRPS1(Zf)/MCF7-TRPS1-ChIP-Seq(GSE107013)/Homer	AGATAAGANN	1	-5.981e-02	1.0000	622.0	55.94%	27920.8	58.22%
CCA(Myb)/Arabidopsis-CCA.GFP-ChIP-Seq(GSE70533)/Homer	AGATATYTTT	1	-5.968e-02	1.0000	317.0	28.51%	14688.1	30.63%
ZNF143|STAF(Zf)/CUTLL-ZNF143-ChIP-Seq(GSE29600)/Homer	ATTTCCCAGVAKSCY	1	-5.903e-02	1.0000	16.0	1.44%	978.5	2.04%
STAT6(Stat)/Macrophage-Stat6-ChIP-Seq(GSE38377)/Homer	TTCCKNAGAA	1	-5.847e-02	1.0000	104.0	9.35%	5160.2	10.76%
ARF16(ARF)/col-ARF16-DAP-Seq(GSE60143)/Homer	ATTTTACGAT	1	-5.737e-02	1.0000	116.0	10.43%	5714.8	11.92%
GT2(Trihelix)/colamp-GT2-DAP-Seq(GSE60143)/Homer	AMGGTAAAWWWN	1	-5.659e-02	1.0000	466.0	41.91%	21216.4	44.24%
MYB65(MYB)/colamp-MYB65-DAP-Seq(GSE60143)/Homer	RACNGTTA	1	-5.550e-02	1.0000	377.0	33.90%	17345.5	36.17%
Six1(Homeobox)/Myoblast-Six1-ChIP-Chip(GSE20150)/Homer	GKVTCADRTTWC	1	-5.532e-02	1.0000	68.0	6.12%	3503.2	7.30%
PAX6(Paired,Homeobox)/Forebrain-Pax6-ChIP-Seq(GSE66961)/Homer	NGTGTTCAVTSAAGCGKAAA	1	-5.516e-02	1.0000	12.0	1.08%	776.7	1.62%
GATA3(Zf)/iTreg-Gata3-ChIP-Seq(GSE20898)/Homer	AGATAASR	1	-5.360e-02	1.0000	484.0	43.53%	22015.5	45.91%
ARE(NR)/LNCAP-AR-ChIP-Seq(GSE27824)/Homer	RGRACASNSTGTYCYB	1	-5.223e-02	1.0000	13.0	1.17%	834.6	1.74%
CEBP:AP1(bZIP)/ThioMac-CEBPb-ChIP-Seq(GSE21512)/Homer	DRTGTTGCAA	1	-4.820e-02	1.0000	223.0	20.05%	10587.0	22.08%
GRE(NR),IR3/A549-GR-ChIP-Seq(GSE32465)/Homer	NRGVACABNVTGTYCY	1	-4.784e-02	1.0000	8.0	0.72%	571.3	1.19%
ZNF322(Zf)/HEK293-ZNF322.GFP-ChIP-Seq(GSE58341)/Homer	GAGCCTGGTACTGWGCCTGR	1	-4.699e-02	1.0000	3.0	0.27%	276.3	0.58%
Tbx5(T-box)/HL1-Tbx5.biotin-ChIP-Seq(GSE21529)/Homer	AGGTGTCA	1	-4.458e-02	1.0000	443.0	39.84%	20297.7	42.32%
AT5G56840(MYBrelated)/colamp-AT5G56840-DAP-Seq(GSE60143)/Homer	TGGATAAGGT	1	-4.268e-02	1.0000	455.0	40.92%	20833.8	43.44%
Unknown5/Drosophila-Promoters/Homer	GCTGATAASV	1	-4.075e-02	1.0000	160.0	14.39%	7798.1	16.26%
MYB44(MYB)/colamp-MYB44-DAP-Seq(GSE60143)/Homer	CVGTTWWKTCNGTTA	1	-3.703e-02	1.0000	40.0	3.60%	2232.7	4.66%
LBD13(LOBAS2)/colamp-LBD13-DAP-Seq(GSE60143)/Homer	KCCGTNWTTTBCGGC	1	-3.535e-02	1.0000	120.0	10.79%	6005.1	12.52%
TFE3(bHLH)/MEF-TFE3-ChIP-Seq(GSE75757)/Homer	GTCACGTGACYV	1	-3.337e-02	1.0000	8.0	0.72%	599.6	1.25%
SOC1(MADS)/Seedling-SOC1-ChIP-Seq(GSE45846)/Homer	TWCCAWWTWTGG	1	-3.298e-02	1.0000	138.0	12.41%	6846.3	14.28%
AT5G47660(Trihelix)/colamp-AT5G47660-DAP-Seq(GSE60143)/Homer	AWTTTTACCG	1	-3.221e-02	1.0000	531.0	47.75%	24214.5	50.49%
Ptf1a(bHLH)/Panc1-Ptf1a-ChIP-Seq(GSE47459)/Homer	ACAGCTGTTN	1	-3.219e-02	1.0000	210.0	18.88%	10114.3	21.09%
ZNF41(Zf)/HEK293-ZNF41.GFP-ChIP-Seq(GSE58341)/Homer	CCTCATGGTGYCYTWYTCCCTTGTG	1	-3.118e-02	1.0000	1.0	0.09%	150.8	0.31%
ASL18(LOBAS2)/colamp-ASL18-DAP-Seq(GSE60143)/Homer	CCGGAAAWTCMGGAR	1	-3.079e-02	1.0000	247.0	22.21%	11783.8	24.57%
DREF/Drosophila-Promoters/Homer	AVYTATCGATAD	1	-2.995e-02	1.0000	17.0	1.53%	1099.6	2.29%
EBF2(EBF)/BrownAdipose-EBF2-ChIP-Seq(GSE97114)/Homer	NABTCCCWDGGGAVH	1	-2.965e-02	1.0000	49.0	4.41%	2702.2	5.63%
At5g08520(MYBrelated)/colamp-At5g08520-DAP-Seq(GSE60143)/Homer	ADBSTTATCY	1	-2.933e-02	1.0000	338.0	30.40%	15832.8	33.01%
EAR2(NR)/K562-NR2F6-ChIP-Seq(Encode)/Homer	NRBCARRGGTCA	1	-2.594e-02	1.0000	123.0	11.06%	6209.8	12.95%
SVP(MADS)/col-SVP-DAP-Seq(GSE60143)/Homer	ANTTWCCHAATTTGG	1	-2.545e-02	1.0000	240.0	21.58%	11521.1	24.02%
At2g01060(G2like)/colamp-At2g01060-DAP-Seq(GSE60143)/Homer	AGATKCBNWW	1	-2.452e-02	1.0000	834.0	75.00%	37144.7	77.45%
Ascl2(bHLH)/ESC-Ascl2-ChIP-Seq(GSE97712)/Homer	SSRGCAGCTGCH	1	-2.423e-02	1.0000	53.0	4.77%	2926.1	6.10%
JGL(C2H2)/col-JGL-DAP-Seq(GSE60143)/Homer	ACYTTCAGTT	1	-2.371e-02	1.0000	440.0	39.57%	20364.1	42.46%
Ik-1	NHTTGGGAATRCC	1	-2.319e-02	1.0000	1112.0	100.00%	47958.2	100.00%
Nkx2.5(Homeobox)/HL1-Nkx2.5.biotin-ChIP-Seq(GSE21529)/Homer	RRSCACTYAA	1	-2.288e-02	1.0000	395.0	35.52%	18409.8	38.39%
NF-E2(bZIP)/K562-NFE2-ChIP-Seq(GSE31477)/Homer	GATGACTCAGCA	1	-2.281e-02	1.0000	2.0	0.18%	245.8	0.51%
Nkx2.1(Homeobox)/LungAC-Nkx2.1-ChIP-Seq(GSE43252)/Homer	RSCACTYRAG	1	-2.200e-02	1.0000	492.0	44.24%	22645.5	47.22%
TCP16(TCP)/colamp-TCP16-DAP-Seq(GSE60143)/Homer	GTGGDCCYNNNNNNN	1	-2.198e-02	1.0000	32.0	2.88%	1904.8	3.97%
At5g58900(MYBrelated)/colamp-At5g58900-DAP-Seq(GSE60143)/Homer	WWWTYTTATCTWWWW	1	-2.136e-02	1.0000	605.0	54.41%	27518.9	57.38%
RORg(NR)/Liver-Rorc-ChIP-Seq(GSE101115)/Homer	WAABTAGGTCAV	1	-1.995e-02	1.0000	18.0	1.62%	1192.7	2.49%
LBD23(LOBAS2)/colamp-LBD23-DAP-Seq(GSE60143)/Homer	GCGNAWWWTNCGCYW	1	-1.921e-02	1.0000	121.0	10.88%	6178.1	12.88%
ISRE(IRF)/ThioMac-LPS-Expression(GSE23622)/Homer	AGTTTCASTTTC	1	-1.903e-02	1.0000	10.0	0.90%	757.8	1.58%
Brn2(POU,Homeobox)/NPC-Brn2-ChIP-Seq(GSE35496)/Homer	ATGAATATTC	1	-1.468e-02	1.0000	45.0	4.05%	2606.0	5.43%
GTL1(Trihelix)/colamp-GTL1-DAP-Seq(GSE60143)/Homer	WWTTTACCKY	1	-1.460e-02	1.0000	404.0	36.33%	18931.4	39.47%
LBD19(LOBAS2)/colamp-LBD19-DAP-Seq(GSE60143)/Homer	CCKGAAWTTCMGGAW	1	-1.374e-02	1.0000	375.0	33.72%	17675.5	36.86%
Zelda(Zf)/Embryo-zld-ChIP-Seq(GSE65441)/Homer	KBCTACCTGW	1	-1.352e-02	1.0000	38.0	3.42%	2266.0	4.73%
AIL7(AP2EREBP)/colamp-AIL7-DAP-Seq(GSE60143)/Homer	KCACRAWTYYCGAGG	1	-1.333e-02	1.0000	99.0	8.90%	5219.7	10.88%
SCRT1(Zf)/HEK293-SCRT1.eGFP-ChIP-Seq(Encode)/Homer	GCAACAGGTG	1	-1.240e-02	1.0000	34.0	3.06%	2074.9	4.33%
FXR(NR),IR1/Liver-FXR-ChIP-Seq(Chong_et_al.)/Homer	AGGTCANTGACCTB	1	-1.177e-02	1.0000	23.0	2.07%	1510.3	3.15%
Ascl1(bHLH)/NeuralTubes-Ascl1-ChIP-Seq(GSE55840)/Homer	NNVVCAGCTGBN	1	-1.138e-02	1.0000	79.0	7.10%	4296.4	8.96%
At3g09600(MYBrelated)/colamp-At3g09600-DAP-Seq(GSE60143)/Homer	AAAATATCTT	1	-1.124e-02	1.0000	214.0	19.24%	10551.2	22.00%
Atoh1(bHLH)/Cerebellum-Atoh1-ChIP-Seq(GSE22111)/Homer	VNRVCAGCTGGY	1	-1.115e-02	1.0000	73.0	6.56%	4011.5	8.36%
AGL63(MADS)/col-AGL63-DAP-Seq(GSE60143)/Homer	TTCCAAWWWTGG	1	-1.080e-02	1.0000	325.0	29.23%	15531.1	32.38%
GRE(NR),IR3/RAW264.7-GRE-ChIP-Seq(Unpublished)/Homer	VAGRACAKWCTGTYC	1	-1.042e-02	1.0000	19.0	1.71%	1308.3	2.73%
COUP-TFII(NR)/Artia-Nr2f2-ChIP-Seq(GSE46497)/Homer	AGRGGTCA	1	-8.676e-03	1.0000	174.0	15.65%	8785.1	18.32%
RORa(NR)/Liver-Rora-ChIP-Seq(GSE101115)/Homer	AAWCTAGGTCARDNN	1	-8.184e-03	1.0000	20.0	1.80%	1385.8	2.89%
ZNF165(Zf)/WHIM12-ZNF165-ChIP-Seq(GSE65937)/Homer	AAGGKGRCGCAGGCA	1	-7.450e-03	1.0000	1.0	0.09%	211.0	0.44%
NF1-halfsite(CTF)/LNCaP-NF1-ChIP-Seq(Unpublished)/Homer	YTGCCAAG	1	-7.108e-03	1.0000	175.0	15.74%	8872.9	18.50%
ZBTB12(Zf)/HEK293-ZBTB12.GFP-ChIP-Seq(GSE58341)/Homer	NGNTCTAGAACCNGV	1	-6.619e-03	1.0000	40.0	3.60%	2454.6	5.12%
ZFX(Zf)/mES-Zfx-ChIP-Seq(GSE11431)/Homer	AGGCCTRG	1	-6.013e-03	1.0000	43.0	3.87%	2618.4	5.46%
PTF1(TCP)/colamp-PTF1-DAP-Seq(GSE60143)/Homer	RDDGGGACCACA	1	-5.973e-03	1.0000	2.0	0.18%	311.9	0.65%
Slug(Zf)/Mesoderm-Snai2-ChIP-Seq(GSE61475)/Homer	SNGCACCTGCHS	1	-5.844e-03	1.0000	21.0	1.89%	1471.6	3.07%
Tcf21(bHLH)/ArterySmoothMuscle-Tcf21-ChIP-Seq(GSE61369)/Homer	NAACAGCTGG	1	-5.508e-03	1.0000	53.0	4.77%	3132.8	6.53%
BHLHA15(bHLH)/NIH3T3-BHLHB8.HA-ChIP-Seq(GSE119782)/Homer	NAMCAGCTGK	1	-5.481e-03	1.0000	117.0	10.52%	6224.1	12.98%
GATA(Zf),IR4/iTreg-Gata3-ChIP-Seq(GSE20898)/Homer	NAGATWNBNATCTNN	1	-5.197e-03	1.0000	19.0	1.71%	1372.1	2.86%
At1g49010(MYBrelated)/col-At1g49010-DAP-Seq(GSE60143)/Homer	RGATAASNTT	1	-4.904e-03	1.0000	567.0	50.99%	26284.7	54.81%
Twist2(bHLH)/Myoblast-Twist2.Ty1-ChIP-Seq(GSE127998)/Homer	MCAGCTGBYH	1	-4.575e-03	1.0000	161.0	14.48%	8314.0	17.34%
LRF(Zf)/Erythroblasts-ZBTB7A-ChIP-Seq(GSE74977)/Homer	AAGACCCYYN	1	-4.339e-03	1.0000	71.0	6.38%	4054.2	8.45%
ZNF415(Zf)/HEK293-ZNF415.GFP-ChIP-Seq(GSE58341)/Homer	GRTGMTRGAGCC	1	-4.249e-03	1.0000	34.0	3.06%	2195.3	4.58%
EMB1789(C3H)/col-EMB1789-DAP-Seq(GSE60143)/Homer	TWTTTACCGYND	1	-3.638e-03	1.0000	163.0	14.66%	8449.4	17.62%
PRDM9(Zf)/Testis-DMC1-ChIP-Seq(GSE35498)/Homer	ADGGYAGYAGCATCT	1	-3.420e-03	1.0000	41.0	3.69%	2582.5	5.38%
AT1G72740(MYBrelated)/colamp-AT1G72740-DAP-Seq(GSE60143)/Homer	NNWWAMCCTAAHWNN	1	-3.416e-03	1.0000	312.0	28.06%	15228.5	31.75%
Olig2(bHLH)/Neuron-Olig2-ChIP-Seq(GSE30882)/Homer	RCCATMTGTT	1	-3.034e-03	1.0000	260.0	23.38%	12920.9	26.94%
TBP3(MYBrelated)/col-TBP3-DAP-Seq(GSE60143)/Homer	VYTAGGGCAN	1	-2.740e-03	1.0000	184.0	16.55%	9474.8	19.76%
RORgt(NR)/EL4-RORgt.Flag-ChIP-Seq(GSE56019)/Homer	AAYTAGGTCA	1	-2.399e-03	1.0000	18.0	1.62%	1383.0	2.88%
RORgt(NR)/EL4-RORgt.Flag-ChIP-Seq(GSE56019)/Homer	AAYTAGGTCA	1	-2.399e-03	1.0000	18.0	1.62%	1383.0	2.88%
AT4G00250(GeBP)/col-AT4G00250-DAP-Seq(GSE60143)/Homer	WDTGGATAAKRT	1	-2.308e-03	1.0000	245.0	22.03%	12298.2	25.64%
E2A(bHLH)/proBcell-E2A-ChIP-Seq(GSE21978)/Homer	DNRCAGCTGY	1	-2.308e-03	1.0000	67.0	6.03%	3943.5	8.22%
At3g24120(G2like)/col-At3g24120-DAP-Seq(GSE60143)/Homer	NWWAGMATMW	1	-1.394e-03	1.0000	763.0	68.62%	34827.3	72.62%
AT1G76880(Trihelix)/col-AT1G76880-DAP-Seq(GSE60143)/Homer	ACGGTAAAAW	1	-1.256e-03	1.0000	144.0	12.95%	7747.3	16.15%
AT3G51470(DBP)/col-AT3G51470-DAP-Seq(GSE60143)/Homer	TTWHGGTGCACC	1	-1.138e-03	1.0000	294.0	26.44%	14655.7	30.56%
At1g19000(MYBrelated)/colamp-At1g19000-DAP-Seq(GSE60143)/Homer	WWTGGATAADDT	1	-1.015e-03	1.0000	371.0	33.36%	18115.0	37.77%
TCF4(bHLH)/SHSY5Y-TCF4-ChIP-Seq(GSE96915)/Homer	SMCATCTGKH	1	-9.920e-04	1.0000	131.0	11.78%	7169.6	14.95%
THRb(NR)/Liver-NR1A2-ChIP-Seq(GSE52613)/Homer	TRAGGTCA	1	-9.430e-04	1.0000	485.0	43.62%	23125.8	48.22%
Nr5a2(NR)/Pancreas-LRH1-ChIP-Seq(GSE34295)/Homer	BTCAAGGTCA	1	-8.170e-04	1.0000	58.0	5.22%	3619.5	7.55%
Nr5a2(NR)/mES-Nr5a2-ChIP-Seq(GSE19019)/Homer	BTCAAGGTCA	1	-7.600e-04	1.0000	35.0	3.15%	2425.7	5.06%
ZBTB18(Zf)/HEK293-ZBTB18.GFP-ChIP-Seq(GSE58341)/Homer	AACATCTGGA	1	-7.290e-04	1.0000	22.0	1.98%	1711.6	3.57%
ZEB2(Zf)/SNU398-ZEB2-ChIP-Seq(GSE103048)/Homer	GNMCAGGTGTGC	1	-5.300e-04	1.0000	44.0	3.96%	2941.0	6.13%
At1g74840(MYBrelated)/col100-At1g74840-DAP-Seq(GSE60143)/Homer	YHTTATCCAWWT	1	-5.130e-04	1.0000	332.0	29.86%	16517.9	34.44%
SFP1/SacCer-Promoters/Homer	DDAAAAATTTTY	1	-3.170e-04	1.0000	39.0	3.51%	2726.1	5.68%
WIP5(C2H2)/colamp-WIP5-DAP-Seq(GSE60143)/Homer	TDTTCTCMAGGT	1	-1.600e-05	1.0000	134.0	12.05%	7891.1	16.45%
E2A(bHLH),near_PU.1/Bcell-PU.1-ChIP-Seq(GSE21512)/Homer	NVCACCTGBN	1	-1.300e-05	1.0000	69.0	6.21%	4643.9	9.68%
SRS7(SRS)/colamp-SRS7-DAP-Seq(GSE60143)/Homer	HATAGGTTTH	1	-4.000e-06	1.0000	554.0	49.82%	27074.4	56.45%
ZEB1(Zf)/PDAC-ZEB1-ChIP-Seq(GSE64557)/Homer	VCAGGTRDRY	1	-1.000e-06	1.0000	108.0	9.71%	6955.8	14.50%
NGA4(ABI3VP1)/col-NGA4-DAP-Seq(GSE60143)/Homer	TKNTCAGGTG	1	-0.000e+00	1.0000	219.0	19.69%	12859.6	26.81%
CTCF(Zf)/CD4+-CTCF-ChIP-Seq(Barski_et_al.)/Homer	AYAGTGCCMYCTRGTGGCCA	1	0.000e+00	1.0000	0.0	0.00%	145.4	0.30%
p53(p53)/mES-cMyc-ChIP-Seq(GSE11431)/Homer	ACATGCCCGGGCAT	1	0.000e+00	1.0000	0.0	0.00%	8.7	0.02%
REST-NRSF(Zf)/Jurkat-NRSF-ChIP-Seq/Homer	GGMGCTGTCCATGGTGCTGA	1	0.000e+00	1.0000	0.0	0.00%	3.3	0.01%
Ronin(THAP)/ES-Thap11-ChIP-Seq(GSE51522)/Homer	RACTACAACTCCCAGVAKGC	1	0.000e+00	1.0000	0.0	0.00%	37.8	0.08%
ZFP3(Zf)/HEK293-ZFP3.GFP-ChIP-Seq(GSE58341)/Homer	GGGTTTTGAAGGATGARTAGGAGTT	1	0.000e+00	1.0000	0.0	0.00%	5.8	0.01%
ZKSCAN1(Zf)/HepG2-ZKSCAN1-ChIP-Seq(Encode)/Homer	GCACAYAGTAGGKCY	1	0.000e+00	1.0000	0.0	0.00%	60.8	0.13%
ZNF16(Zf)/HEK293-ZNF16.GFP-ChIP-Seq(GSE58341)/Homer	MACCTTCYATGGCTCCCTAKTGCCY	1	0.000e+00	1.0000	0.0	0.00%	11.3	0.02%
ZNF382(Zf)/HEK293-ZNF382.GFP-ChIP-Seq(GSE58341)/Homer	GNCTGTASTRNTGBCTCHTT	1	0.000e+00	1.0000	0.0	0.00%	157.0	0.33%
ZNF528(Zf)/HEK293-ZNF528.GFP-ChIP-Seq(GSE58341)/Homer	AGAAATGACTTCCCT	1	0.000e+00	1.0000	0.0	0.00%	35.0	0.07%

## Sheet: plausible UP-regulated
Motif name	+ Consensus sequence	Log odds detection threshold	log P-value of enrichment	number of target sequences with motif,number of background sequences with motif,final enrichment p-value
1-TSTATATATA	>TSTATATATA	6.439025	-67.990317	T:317.0(26.18%),B:6468.3(13.76%),P:1e-29
2-TCTGTTTCCG	>TCTGTTTCCG	6.056131	-48.811572	T:359.0(29.64%),B:8601.7(18.29%),P:1e-21
3-VCACGTGBCW	>VCACGTGBCW	6.276447	-46.325378	T:108.0(8.92%),B:1505.6(3.20%),P:1e-20
4-TTCTCCGCTC	>TTCTCCGCTC	6.880910	-45.656802	T:388.0(32.04%),B:9720.0(20.67%),P:1e-19
5-TCTGTCTGTT	>TCTGTCTGTT	6.394804	-43.034069	T:604.0(49.88%),B:17500.0(37.22%),P:1e-18
6-TWMSCGCCRW	>TWMSCGCCRW	7.077752	-38.760879	T:75.0(6.19%),B:923.6(1.96%),P:1e-16
7-TCCGTTCGTT	>TCCGTTCGTT	6.520247	-37.912474	T:415.0(34.27%),B:11096.6(23.60%),P:1e-16
8-GGRGGAAGAA	>GGRGGAAGAA	7.650093	-36.912753	T:443.0(36.58%),B:12132.4(25.80%),P:1e-16
9-ACCGCCGGCS	>ACCGCCGGCS	5.718717	-30.438559	T:318.0(26.26%),B:8301.9(17.66%),P:1e-13
10-GAGAGAGAGA	>GAGAGAGAGA	-0.114634	-28.217320	T:595.0(49.13%),B:18339.1(39.00%),P:1e-12
11-TTTTGTGGTT	>TTTTGTGGTT	9.162031	-27.264498	T:191.0(15.77%),B:4413.2(9.39%),P:1e-11
12-AGTGGGCCCC	>AGTGGGCCCC	7.541832	-27.072626	T:66.0(5.45%),B:954.6(2.03%),P:1e-11
13-CCCCCCCCCC	>CCCCCCCCCC	4.957395	-26.369882	T:429.0(35.43%),B:12427.5(26.43%),P:1e-11
14-TCCAHTTTCC	>TCCAHTTTCC	7.921273	-24.625289	T:264.0(21.80%),B:6895.5(14.66%),P:1e-10
15-GAAGAAACGG	>GAAGAAACGG	7.392769	-24.340512	T:163.0(13.46%),B:3708.4(7.89%),P:1e-10
16-ACTGACGTGG	>ACTGACGTGG	8.778712	-23.408922	T:45.0(3.72%),B:561.4(1.19%),P:1e-10
17-TGACGACTGA	>TGACGACTGA	7.023099	-23.112738	T:101.0(8.34%),B:1963.1(4.17%),P:1e-10
18-ACTGTTCTKC	>ACTGTTCTKC	9.772193	-17.117026	T:44.0(3.63%),B:669.4(1.42%),P:1e-7
19-CTAGCTAGCT	>CTAGCTAGCT	9.668816	-17.070048	T:46.0(3.80%),B:718.8(1.53%),P:1e-7
20-AAAATAACGA	>AAAATAACGA	10.855000	-16.608508	T:32.0(2.64%),B:409.0(0.87%),P:1e-7
21-AAATTTAAAT	>AAATTTAAAT	8.674786	-15.425023	T:163.0(13.46%),B:4227.6(8.99%),P:1e-6
22-TGCCGCGCTG	>TGCCGCGCTG	13.598913	-15.087968	T:4.0(0.33%),B:2.2(0.00%),P:1e-6
23-TATTATTATT	>TATTATTATT	10.502968	-12.897292	T:86.0(7.10%),B:1973.0(4.20%),P:1e-5
24-CCCCTGCMCT	>CCCCTGCMCT	10.117345	-10.771041	T:16.0(1.32%),B:176.2(0.37%),P:1e-4
25-CTATGTCTGA	>CTATGTCTGA	10.296193	-9.779194	T:6.0(0.50%),B:25.0(0.05%),P:1e-4
1-TCCCCTTYCCTC	>TCCCCTTYCCTC	6.643728	-67.761867	T:694.0(57.31%),B:19302.6(41.05%),P:1e-29
2-TATATATATABC	>TATATATATABC	8.062587	-57.273564	T:276.0(22.79%),B:5659.4(12.04%),P:1e-24
3-CTCTCTCTCTCT	>CTCTCTCTCTCT	5.377825	-45.236489	T:857.0(70.77%),B:27259.8(57.97%),P:1e-19
4-TCTCTCTCTCAC	>TCTCTCTCTCAC	4.583764	-36.892656	T:722.0(59.62%),B:22467.4(47.78%),P:1e-16
5-GGGAATTTGGAA	>GGGAATTTGGAA	9.183355	-36.794784	T:119.0(9.83%),B:2003.9(4.26%),P:1e-15
6-NTCTCTCTGTCH	>NTCTCTCTGTCH	5.232186	-34.606947	T:816.0(67.38%),B:26407.3(56.16%),P:1e-15
7-TCTCTCTTTCTC	>TCTCTCTTTCTC	6.949590	-33.959540	T:556.0(45.91%),B:16404.2(34.89%),P:1e-14
8-TCTCTYTCTCTG	>TCTCTYTCTCTG	5.748683	-30.372776	T:763.0(63.01%),B:24643.7(52.41%),P:1e-13
9-GTGGGGCCCACT	>GTGGGGCCCACT	10.100730	-29.646268	T:24.0(1.98%),B:127.1(0.27%),P:1e-12
10-TTATTGTTTTGG	>TTATTGTTTTGG	12.052962	-28.385338	T:25.0(2.06%),B:149.0(0.32%),P:1e-12
11-AATATTATAMTT	>AATATTATAMTT	8.736359	-26.342822	T:62.0(5.12%),B:878.7(1.87%),P:1e-11
12-GTTARTCTTCAG	>GTTARTCTTCAG	12.358239	-25.476773	T:14.0(1.16%),B:41.9(0.09%),P:1e-11
13-CACAACCAACTC	>CACAACCAACTC	12.355432	-24.431446	T:6.0(0.50%),B:2.1(0.00%),P:1e-10
14-GATTGAGTTATC	>GATTGAGTTATC	16.413740	-22.020598	T:6.0(0.50%),B:3.7(0.01%),P:1e-9
15-GGAGAGAGAAGA	>GGAGAGAGAAGA	7.338269	-21.957075	T:408.0(33.69%),B:12060.4(25.65%),P:1e-9
16-GACCACTGAACA	>GACCACTGAACA	9.397793	-21.819665	T:42.0(3.47%),B:526.5(1.12%),P:1e-9
17-ATCTTCTTGACA	>ATCTTCTTGACA	12.355432	-19.668379	T:5.0(0.41%),B:2.3(0.00%),P:1e-8
18-TGAGCTATGTCT	>TGAGCTATGTCT	12.355432	-19.668379	T:5.0(0.41%),B:2.0(0.00%),P:1e-8
19-TTTCCCTCAACC	>TTTCCCTCAACC	13.327418	-16.492395	T:7.0(0.58%),B:13.6(0.03%),P:1e-7
20-TCTTTCTTTCTG	>TCTTTCTTTCTG	7.381534	-15.864330	T:465.0(38.40%),B:14750.5(31.37%),P:1e-6
21-CTCTGTCTCTCT	>CTCTGTCTCTCT	7.589913	-14.015796	T:124.0(10.24%),B:3077.0(6.54%),P:1e-6
22-GATTGTTCTTCC	>GATTGTTCTTCC	13.880014	-13.969650	T:7.0(0.58%),B:19.6(0.04%),P:1e-6
23-TCTCTTTCCCCC	>TCTCTTTCCCCC	9.315413	-13.685608	T:58.0(4.79%),B:1132.4(2.41%),P:1e-5
24-AGCTATGTCTGA	>AGCTATGTCTGA	9.679178	-8.757938	T:26.0(2.15%),B:449.0(0.95%),P:1e-3
25-TACGCGSGCTAA	>TACGCGSGCTAA	5.987934	-7.721224	T:90.0(7.43%),B:2426.1(5.16%),P:1e-3
1-TATATATA	>TATATATA	9.621153	-53.855122	T:255.0(21.06%),B:5174.3(11.00%),P:1e-23
2-GACGGAAA	>GACGGAAA	5.250900	-45.143738	T:838.0(69.20%),B:26480.4(56.32%),P:1e-19
3-TTTCCCGC	>TTTCCCGC	7.401202	-40.763228	T:205.0(16.93%),B:4227.8(8.99%),P:1e-17
4-TTTCTTCC	>TTTCTTCC	6.928631	-40.762529	T:647.0(53.43%),B:19277.8(41.00%),P:1e-17
5-AGAAACGG	>AGAAACGG	6.339452	-38.437639	T:519.0(42.86%),B:14721.0(31.31%),P:1e-16
6-AAACAGAC	>AAACAGAC	7.545791	-36.486865	T:376.0(31.05%),B:9859.9(20.97%),P:1e-15
7-KWCACGCG	>KWCACGCG	6.074806	-36.314426	T:140.0(11.56%),B:2569.0(5.46%),P:1e-15
8-GCCGGCYA	>GCCGGCYA	5.077381	-30.665069	T:575.0(47.48%),B:17377.3(36.96%),P:1e-13
9-GGGAAATG	>GGGAAATG	8.299337	-29.701856	T:237.0(19.57%),B:5715.7(12.16%),P:1e-12
10-GAGAGAGA	>GAGAGAGA	1.429977	-26.855013	T:807.0(66.64%),B:26737.8(56.86%),P:1e-11
11-CCCCCCCC	>CCCCCCCC	4.830592	-23.614531	T:463.0(38.23%),B:13886.8(29.53%),P:1e-10
12-CAGATCAG	>CAGATCAG	5.283962	-21.406606	T:677.0(55.90%),B:22144.6(47.10%),P:1e-9
13-AAACGGCG	>AAACGGCG	8.871395	-21.141599	T:83.0(6.85%),B:1545.0(3.29%),P:1e-9
14-TCCGATCA	>TCCGATCA	8.597279	-19.322323	T:114.0(9.41%),B:2489.7(5.29%),P:1e-8
15-CCAATCCA	>CCAATCCA	7.920393	-18.927564	T:217.0(17.92%),B:5741.1(12.21%),P:1e-8
16-TTGTTGTT	>TTGTTGTT	4.536829	-18.275193	T:365.0(30.14%),B:10873.7(23.13%),P:1e-7
17-AGCGGGAG	>AGCGGGAG	8.621544	-17.669392	T:68.0(5.62%),B:1261.6(2.68%),P:1e-7
18-TCCGTCTG	>TCCGTCTG	9.220027	-17.003759	T:67.0(5.53%),B:1257.6(2.67%),P:1e-7
19-TGGAAACT	>TGGAAACT	7.316929	-12.613176	T:274.0(22.63%),B:8230.2(17.50%),P:1e-5
20-TCATCATC	>TCATCATC	8.236954	-5.257484	T:109.0(9.00%),B:3299.1(7.02%),P:1e-2
21-TAATAATA	>TAATAATA	8.236954	-3.495095	T:111.0(9.17%),B:3603.6(7.66%),P:1e-1

## Sheet: plausible DOWN-regulated
Motif name	+ Consensus sequence	Log odds detection threshold	log P-value of enrichment	number of target sequences with motif,number of background sequences with motif,final enrichment p-value
1-TATATATASN	>TATATATASN	8.308664	-219.675086	T:424.0(38.13%),B:6342.4(13.22%),P:1e-95
2-GTTGACTTTT	>GTTGACTTTT	6.780647	-58.248244	T:262.0(23.56%),B:5826.2(12.15%),P:1e-25
3-CCCTTTCCCC	>CCCTTTCCCC	4.770532	-54.500374	T:736.0(66.19%),B:24514.1(51.12%),P:1e-23
4-AACCCCCCAC	>AACCCCCCAC	6.861722	-54.181143	T:269.0(24.19%),B:6224.7(12.98%),P:1e-23
5-CTCTSTCTCT	>CTCTSTCTCT	7.770900	-54.026070	T:161.0(14.48%),B:2901.9(6.05%),P:1e-23
6-ATTATATATA	>ATTATATATA	9.310972	-49.283700	T:258.0(23.20%),B:6075.9(12.67%),P:1e-21
7-CTAGCTAGCT	>CTAGCTAGCT	7.574326	-43.948018	T:115.0(10.34%),B:1917.3(4.00%),P:1e-19
8-GTTTKKKTTT	>GTTTKKKTTT	7.378309	-42.029573	T:464.0(41.73%),B:14025.9(29.25%),P:1e-18
9-CCCCCCCCCC	>CCCCCCCCCC	7.120825	-39.408081	T:155.0(13.94%),B:3200.9(6.67%),P:1e-17
10-YKRWTTAATK	>YKRWTTAATK	5.923854	-38.679448	T:589.0(52.97%),B:19360.6(40.37%),P:1e-16
11-TTAATTARTC	>TTAATTARTC	6.785530	-38.423580	T:581.0(52.25%),B:19046.7(39.72%),P:1e-16
12-CTCTCTATTC	>CTCTCTATTC	8.779464	-36.695687	T:98.0(8.81%),B:1654.5(3.45%),P:1e-15
13-AAGTCKTCCC	>AAGTCKTCCC	9.830178	-35.982357	T:57.0(5.13%),B:671.1(1.40%),P:1e-15
14-TTCCACACCA	>TTCCACACCA	8.024011	-35.742138	T:132.0(11.87%),B:2643.5(5.51%),P:1e-15
15-GTGTGTGTGT	>GTGTGTGTGT	6.809784	-33.166417	T:280.0(25.18%),B:7691.9(16.04%),P:1e-14
16-GTTGACTGAC	>GTTGACTGAC	11.673079	-31.573465	T:22.0(1.98%),B:104.3(0.22%),P:1e-13
17-CTACGTACGT	>CTACGTACGT	7.534890	-27.511507	T:69.0(6.21%),B:1128.6(2.35%),P:1e-11
18-ATGGAATTGG	>ATGGAATTGG	10.207167	-25.837338	T:56.0(5.04%),B:838.9(1.75%),P:1e-11
19-GYGGNGACTT	>GYGGNGACTT	8.686700	-19.024346	T:35.0(3.15%),B:476.5(0.99%),P:1e-8
20-CCGGCCGSCA	>CCGGCCGSCA	6.163758	-18.750675	T:62.0(5.58%),B:1190.1(2.48%),P:1e-8
21-TACGACTACT	>TACGACTACT	8.302720	-18.288450	T:30.0(2.70%),B:376.0(0.78%),P:1e-7
22-CTTCTTCTTC	>CTTCTTCTTC	9.607883	-18.252741	T:94.0(8.45%),B:2178.7(4.54%),P:1e-7
23-ATGATGATCA	>ATGATGATCA	10.530145	-16.992646	T:63.0(5.67%),B:1280.3(2.67%),P:1e-7
24-ACCGGGACGC	>ACCGGGACGC	10.296193	-15.504466	T:4.0(0.36%),B:2.4(0.00%),P:1e-6
25-ACCGGTGTAC	>ACCGGTGTAC	10.296193	-5.080282	T:2.0(0.18%),B:5.6(0.01%),P:1e-2
1-CTCTATATATAC	>CTCTATATATAC	8.443890	-215.448261	T:359.0(32.28%),B:4701.6(9.80%),P:1e-93
2-CTATAAATAGMC	>CTATAAATAGMC	10.089303	-199.122284	T:174.0(15.65%),B:1103.6(2.30%),P:1e-86
3-AAACAGAGSATW	>AAACAGAGSATW	10.675357	-73.882159	T:78.0(7.01%),B:612.2(1.28%),P:1e-32
4-CCCCCCCCCCYC	>CCCCCCCCCCYC	6.041846	-50.289468	T:339.0(30.49%),B:8819.7(18.39%),P:1e-21
5-TCTCTGTCTCTC	>TCTCTGTCTCTC	7.323667	-48.480367	T:230.0(20.68%),B:5192.8(10.83%),P:1e-21
6-TAGCTAGCTAGC	>TAGCTAGCTAGC	7.082569	-47.589838	T:203.0(18.26%),B:4369.6(9.11%),P:1e-20
7-TCACCAAACCAA	>TCACCAAACCAA	7.908481	-47.283798	T:329.0(29.59%),B:8624.1(17.98%),P:1e-20
8-GGGTTGACTGAC	>GGGTTGACTGAC	14.199184	-45.896951	T:10.0(0.90%),B:2.7(0.01%),P:1e-19
9-AGAAAAGTCAAC	>AGAAAAGTCAAC	9.367055	-43.437784	T:101.0(9.08%),B:1565.9(3.27%),P:1e-18
10-AAGTCTTTGTTT	>AAGTCTTTGTTT	8.202585	-42.008233	T:74.0(6.65%),B:944.0(1.97%),P:1e-18
11-CCCCCCCCCCTT	>CCCCCCCCCCTT	5.564350	-39.740822	T:539.0(48.47%),B:17204.7(35.87%),P:1e-17
12-CCCCCCCCCCVM	>CCCCCCCCCCVM	5.500486	-36.936345	T:211.0(18.97%),B:5088.3(10.61%),P:1e-16
13-TCTGCTTATATA	>TCTGCTTATATA	12.387667	-36.183679	T:23.0(2.07%),B:93.8(0.20%),P:1e-15
14-ATTAATTAATCA	>ATTAATTAATCA	9.390323	-35.368775	T:174.0(15.65%),B:3953.8(8.24%),P:1e-15
15-GTGTGTGTGTGT	>GTGTGTGTGTGT	7.217674	-31.461398	T:240.0(21.58%),B:6373.9(13.29%),P:1e-13
16-TCTCTCTCTCTC	>TCTCTCTCTCTC	5.212993	-27.642420	T:707.0(63.58%),B:25460.8(53.09%),P:1e-12
17-ATTAATTAATTA	>ATTAATTAATTA	8.114464	-24.283528	T:225.0(20.23%),B:6295.5(13.13%),P:1e-10
18-CAGGTACGTACG	>CAGGTACGTACG	10.165551	-23.865176	T:25.0(2.25%),B:204.1(0.43%),P:1e-10
19-AAGAGGAAGAAG	>AAGAGGAAGAAG	9.736747	-20.523889	T:97.0(8.72%),B:2170.1(4.52%),P:1e-8
20-AACAGCCDCTGG	>AACAGCCDCTGG	10.594479	-19.111539	T:12.0(1.08%),B:51.8(0.11%),P:1e-8
21-ATGATDATGATG	>ATGATDATGATG	12.322630	-16.739148	T:36.0(3.24%),B:548.5(1.14%),P:1e-7
22-ACCTAGCTAGCT	>ACCTAGCTAGCT	11.386727	-8.916341	T:14.0(1.26%),B:183.6(0.38%),P:1e-3
23-CCRGTSTAYAAG	>CCRGTSTAYAAG	10.610478	-7.107622	T:9.0(0.81%),B:103.0(0.21%),P:1e-3
24-ACAAGTACAAGT	>ACAAGTACAAGT	12.355432	-6.071310	T:2.0(0.18%),B:3.6(0.01%),P:1e-2
25-NNNNNNNNNNNN	>NNNNNNNNNNNN	-nan	0.000000	T:0.0(0.00%),B:0.0(0.00%),P:1e0
1-TATATATA	>TATATATA	8.830573	-190.987315	T:588.0(52.88%),B:12265.6(25.58%),P:1e-82
2-CTCTGTCC	>CTCTGTCC	5.566985	-62.194993	T:626.0(56.29%),B:19229.4(40.10%),P:1e-27
3-ASACAGAG	>ASACAGAG	6.775054	-59.981256	T:191.0(17.18%),B:3581.0(7.47%),P:1e-26
4-CCCCCCCC	>CCCCCCCC	5.281571	-52.491119	T:364.0(32.73%),B:9598.1(20.01%),P:1e-22
5-CCCACAAA	>CCCACAAA	6.480567	-49.461716	T:508.0(45.68%),B:15252.9(31.80%),P:1e-21
6-GCTAGCTA	>GCTAGCTA	6.507998	-47.199084	T:227.0(20.41%),B:5149.1(10.74%),P:1e-20
7-AAAGTCAA	>AAAGTCAA	8.221826	-41.400586	T:214.0(19.24%),B:4979.1(10.38%),P:1e-17
8-YGTTGACT	>YGTTGACT	6.839012	-40.208238	T:369.0(33.18%),B:10506.1(21.91%),P:1e-17
9-ACAAACCC	>ACAAACCC	6.518058	-35.915396	T:502.0(45.14%),B:16002.0(33.37%),P:1e-15
10-AAGTCGTC	>AAGTCGTC	8.221809	-34.255376	T:113.0(10.16%),B:2140.2(4.46%),P:1e-14
11-TTTATAGG	>TTTATAGG	8.236954	-33.460208	T:87.0(7.82%),B:1447.4(3.02%),P:1e-14
12-CCATTTCC	>CCATTTCC	7.434238	-32.475707	T:283.0(25.45%),B:7843.8(16.36%),P:1e-14
13-ATTAATTA	>ATTAATTA	7.950507	-30.947095	T:487.0(43.79%),B:15810.6(32.97%),P:1e-13
14-TATAATAA	>TATAATAA	9.820476	-29.514828	T:227.0(20.41%),B:6033.5(12.58%),P:1e-12
15-TCTCTCTC	>TCTCTCTC	5.471713	-29.013061	T:335.0(30.13%),B:10011.0(20.87%),P:1e-12
16-CGGCCGCC	>CGGCCGCC	4.287350	-28.778093	T:317.0(28.51%),B:9350.9(19.50%),P:1e-12
17-CCCACGTG	>CCCACGTG	5.727039	-25.567611	T:241.0(21.67%),B:6783.1(14.14%),P:1e-11
18-CTGCATGG	>CTGCATGG	7.006278	-19.624970	T:139.0(12.50%),B:3586.5(7.48%),P:1e-8
19-TACGTAST	>TACGTAST	8.828378	-18.558183	T:63.0(5.67%),B:1225.3(2.55%),P:1e-8
20-ACGCGTAG	>ACGCGTAG	5.200176	-16.487803	T:200.0(17.99%),B:5968.4(12.44%),P:1e-7
21-TCCAACGG	>TCCAACGG	8.236954	-14.839702	T:36.0(3.24%),B:594.0(1.24%),P:1e-6
22-TCATCATC	>TCATCATC	7.362490	-12.061777	T:289.0(25.99%),B:9824.2(20.48%),P:1e-5
23-AATAACAA	>AATAACAA	8.627475	-11.930326	T:328.0(29.50%),B:11394.2(23.76%),P:1e-5
24-TCTTCTTC	>TCTTCTTC	8.236954	-7.360858	T:146.0(13.13%),B:4829.3(10.07%),P:1e-3
25-CGSSCGGG	>CGSSCGGG	6.764966	-5.008515	T:26.0(2.34%),B:654.2(1.36%),P:1e-2
